# Supplementary material for: N-(2,6-Dimethyl­anilino)-5,6-dihydro-4H-1,3-thia­zin-3-ium chloride monohydrate
Source: Acta Crystallogr Sect E Struct Rep Online. 2008 May 10;64(Pt 6):o1062. doi: 10.1107/S160053680801372X (PMC2961393; doi:10.1107/S160053680801372X)
Supplement: Supplementary file 1 [file e-64-o1062-sup1.cif]

##############################################################################
###                                                                        ###
###        Electronic paper (Acta Crystallographica Section E)             ###
###                                                                        ###
##############################################################################
#                                                                            #
# This CIF contains the data in a paper accepted for publication in Acta     #
# Crystallographica Section E. It conforms to the requirements of Notes      #
# for Authors for Section E, and has been peer reviewed under the auspices   #
# of the IUCr Commission on Journals.                                        #
#                                                                            #
# Full details of the Crystallographic Information File format               #
# are given in the paper "The Crystallographic Information File (CIF):       #
# a New Standard Archive File for Crystallography" by S. R. Hall, F. H.      #
# Allen and I. D. Brown [Acta Cryst. (1991), A47, 655-685].                  #
#                                                                            #
# The current version of the core CIF dictionary is obtainable from          #
# ftp://ftp.iucr.org/pub/cif_core.dic. The current version number is 2.4.    #
#                                                                            #
# Software is freely available for graphical display of the structure(s) in  #
# this CIF.  For information consult the CIF home page http://www.iucr.org/  #
# cif/home.html                                                              #
#                                                                            #
# This file may be used for bona fide research purposes within the           #
# scientific community so long as proper attribution is given to the journal # 
# article from which it was obtained.                                        #
#                                                                            #
##############################################################################
                                             
data_global
_audit_creation_method     'form.cif (version 2.0)'
_journal_data_validation_number     ?
_journal_date_recd_electronic     2008-04-22
_journal_date_accepted     2008-05-08
_journal_name_full     'Acta Crystallographica, Section E'
_journal_year     2008
_journal_volume     64
_journal_issue      6
_journal_page_first     o1062
_journal_page_last     o1062
_journal_paper_category     QO
_journal_coeditor_code     LH2620
_publ_contact_author_name     'Mikelis V. Veidis'
_publ_contact_author_address
;
University of Latvia
Kr. Valdemara 48
Riga
LV 1013
Latvia
;
_publ_contact_author_email     veidis@lu.lv
_publ_contact_author_fax     '+3717378736'
_publ_contact_author_phone     '+3717378718'
_publ_section_title
;
<i>N</i>-(2,6-Dimethylanilino)-5,6-dihydro-4<i>H</i>-1,3-thiazin-3-ium chloride
monohydrate
;
loop_
    _publ_author_name
    _publ_author_address
    'Veidis, Mikelis V.'
;
University of Latvia
Kr. Valdemara 48
Riga
LV 1013
Latvia
;
    'Orola, Liana'
;
University of Latvia
Kr. Valdemara 48
Riga
LV 1013
Latvia
;
    'Arajs, Reinis'
;
University of Latvia
Kr. Valdemara 48
Riga
LV 1013
Latvia
;
data_I
_chemical_name_systematic
;
<i>N</i>-(2,6-Dimethylanilino)-5,6-dihydro-4<i>H</i>-1,3-thiazin-3-ium
chloride monohydrate
;
_chemical_name_common     'xylazine hydrochloride monohydrate'
_chemical_formula_moiety     'C12 H17 N2 S +, Cl -, H2 O'
_chemical_formula_sum     'C12 H19 Cl1 N2 O1 S1'
_chemical_formula_iupac     ?
_chemical_formula_weight     274.81
_chemical_melting_point     ?
_symmetry_cell_setting     'Monoclinic'
_symmetry_space_group_name_H-M     'P 21/c'
_symmetry_space_group_name_Hall     '-P 2ybc'
loop_
    _symmetry_equiv_pos_as_xyz
    'x,y,z'
    '-x,-y,-z'
    '-x,y+1/2,-z+1/2'
    'x,-y+1/2,z+1/2'
_cell_length_a     13.4546(2)
_cell_length_b     8.65470(10)
_cell_length_c     12.7732(2)
_cell_angle_alpha     90.0
_cell_angle_beta     109.210(2)
_cell_angle_gamma     90.0
_cell_volume     1404.56(4)
_cell_formula_units_Z     4
_cell_measurement_reflns_used     19046
_cell_measurement_theta_min     3.5
_cell_measurement_theta_max     74.6
_cell_measurement_temperature     100
_exptl_crystal_description     'prism'
_exptl_crystal_colour     'white'
_exptl_crystal_size_max     0.44
_exptl_crystal_size_mid     0.25
_exptl_crystal_size_min     0.14
_exptl_crystal_density_diffrn     1.300
_exptl_crystal_density_meas     ?
_exptl_crystal_density_method     ?
_exptl_crystal_F_000     584
_exptl_absorpt_coefficient_mu     3.688
_exptl_absorpt_correction_type     'numerical'
_exptl_absorpt_process_details     '(de Meulenaer & Tompa, 1965)'
_exptl_absorpt_correction_T_min     0.30
_exptl_absorpt_correction_T_max     0.61
_exptl_special_details
;
;
_diffrn_ambient_temperature     100
_diffrn_radiation_type     'Cu K\a'
_diffrn_radiation_wavelength     1.5418
_diffrn_radiation_source     'Enhance (Cu) X-ray Source'
_diffrn_radiation_monochromator     'graphite'
_diffrn_measurement_device_type     'Oxford Diffraction Xcalibur'
_diffrn_measurement_method     '\f and \w'
_diffrn_detector_area_resol_mean     ?
_diffrn_reflns_number     19046
_diffrn_reflns_av_R_equivalents     0.029
_diffrn_reflns_av_sigmaI/netI     ?
_diffrn_reflns_theta_min     3.479
_diffrn_reflns_theta_max     74.563
_diffrn_reflns_theta_full     67.107
_diffrn_measured_fraction_theta_max     0.958
_diffrn_measured_fraction_theta_full     0.996
_diffrn_reflns_limit_h_min     -16
_diffrn_reflns_limit_h_max     16
_diffrn_reflns_limit_k_min     -10
_diffrn_reflns_limit_k_max     10
_diffrn_reflns_limit_l_min     -15
_diffrn_reflns_limit_l_max     15
_diffrn_reflns_reduction_process     ?
_diffrn_standards_number     0
_diffrn_standards_interval_count     ?
_diffrn_standards_interval_time     ?
_diffrn_standards_decay_%     ?
loop_
    _diffrn_standard_refln_index_h
    _diffrn_standard_refln_index_k
    _diffrn_standard_refln_index_l
    ? ? ?
_refine_special_details
;
;
_reflns_number_total     2747
_reflns_number_gt     2509
_reflns_threshold_expression     I>2.0\s(I)
_refine_ls_structure_factor_coef     Fsqd
_refine_ls_matrix_type     full
_refine_ls_R_factor_all     0.0347
_refine_ls_R_factor_gt     0.0325
_refine_ls_wR_factor_all     0.0882
_refine_ls_wR_factor_ref     0.0881
_refine_ls_goodness_of_fit_all     ?
_refine_ls_goodness_of_fit_ref     1.0147
_refine_ls_restrained_S_all     ?
_refine_ls_restrained_S_obs     ?
_refine_ls_number_reflns     2509
_refine_ls_number_parameters     154
_refine_ls_number_restraints     0
_refine_ls_number_constraints     ?
_refine_ls_hydrogen_treatment     constr
_refine_ls_weighting_scheme     calc
_refine_ls_weighting_details     'W = [weight][1-(\dF/6\sF)^2^]^2^'
_refine_ls_shift/su_max     0.000294
_refine_ls_shift/su_mean     ?
_refine_diff_density_max     0.43
_refine_diff_density_min     -0.33
_refine_ls_extinction_method     none
_refine_ls_extinction_coef     ?
loop_
    _atom_type_symbol
    _atom_type_description
    _atom_type_scat_dispersion_real
    _atom_type_scat_dispersion_imag
    _atom_type_scat_source
    'C' 'C' 0.0181 0.0091 'International Tables Vol C 4.2.6.8 and 6.1.1.4'
    'H' 'H' 0.0000 0.0000 'International Tables Vol C 4.2.6.8 and 6.1.1.4'
    'Cl' 'Cl' 0.3639 0.7018 'International Tables Vol C 4.2.6.8 and 6.1.1.4'
    'N' 'N' 0.0311 0.0180 'International Tables Vol C 4.2.6.8 and 6.1.1.4'
    'O' 'O' 0.0492 0.0322 'International Tables Vol C 4.2.6.8 and 6.1.1.4'
    'S' 'S' 0.3331 0.5567 'International Tables Vol C 4.2.6.8 and 6.1.1.4'
_computing_data_collection     'CrysAlis CCD (Oxford Diffraction, 2007)'
_computing_cell_refinement     'CrysAlis RED (Oxford Diffraction, 2007)'
_computing_data_reduction     'CrysAlis RED (Oxford Diffraction, 2007)'
_computing_structure_solution     'SIR92 (Altomare <i>et al.</i>,  1994)'
_computing_structure_refinement     'CRYSTALS (Betteridge <i>et al.</i>,  2003)'
_computing_molecular_graphics     'ORTEP-3 for Windows (Farrugia, 1997)'
_computing_publication_material     'CRYSTALS (Betteridge <i>et al.</i>,  2003)'
loop_
    _atom_site_type_symbol
    _atom_site_label
    _atom_site_fract_x
    _atom_site_fract_y
    _atom_site_fract_z
    _atom_site_U_iso_or_equiv
    _atom_site_adp_type
    _atom_site_occupancy
    _atom_site_disorder_assembly
    _atom_site_disorder_group
    S S1 0.72343(3) 0.06408(5) 0.19253(3) 0.0234 Uani 1.0000 . .
    C C2 0.79732(14) -0.11421(19) 0.19970(14) 0.0244 Uani 1.0000 . .
    C C3 0.90751(14) -0.0827(2) 0.19854(14) 0.0252 Uani 1.0000 . .
    C C4 0.90283(13) -0.0099(2) 0.08935(14) 0.0244 Uani 1.0000 . .
    N N5 0.84522(11) 0.13793(17) 0.06888(12) 0.0225 Uani 1.0000 . .
    C C6 0.76970(12) 0.17936(19) 0.10687(13) 0.0199 Uani 1.0000 . .
    N N7 0.72435(11) 0.31807(16) 0.08222(11) 0.0217 Uani 1.0000 . .
    C C8 0.65460(13) 0.37922(18) 0.13689(14) 0.0210 Uani 1.0000 . .
    C C9 0.69975(13) 0.4718(2) 0.23077(14) 0.0224 Uani 1.0000 . .
    C C10 0.63438(14) 0.5346(2) 0.28445(15) 0.0278 Uani 1.0000 . .
    C C11 0.52719(15) 0.5046(2) 0.24466(17) 0.0319 Uani 1.0000 . .
    C C12 0.48404(14) 0.4128(2) 0.15214(17) 0.0300 Uani 1.0000 . .
    C C13 0.54694(13) 0.3482(2) 0.09525(15) 0.0255 Uani 1.0000 . .
    C C14 0.49879(15) 0.2481(2) -0.00495(16) 0.0319 Uani 1.0000 . .
    C C15 0.81647(13) 0.4980(2) 0.27462(14) 0.0249 Uani 1.0000 . .
    Cl Cl16 0.18401(3) 0.10294(5) 0.51765(3) 0.0238 Uani 1.0000 . .
    O O17 0.94136(9) 0.31268(14) -0.05720(10) 0.0272 Uani 1.0000 . .
    H H21 0.8012 -0.1644 0.2678 0.0280 Uiso 1.0000 . .
    H H31 0.9450 -0.1803 0.2067 0.0276 Uiso 1.0000 . .
    H H32 0.9432 -0.0145 0.2573 0.0277 Uiso 1.0000 . .
    H H41 0.9748 0.0101 0.0908 0.0289 Uiso 1.0000 . .
    H H42 0.8694 -0.0804 0.0300 0.0289 Uiso 1.0000 . .
    H H141 0.4312 0.2885 -0.0488 0.0475 Uiso 1.0000 . .
    H H142 0.5426 0.2414 -0.0510 0.0467 Uiso 1.0000 . .
    H H143 0.4889 0.1450 0.0189 0.0475 Uiso 1.0000 . .
    H H151 0.8332 0.5724 0.3339 0.0357 Uiso 1.0000 . .
    H H152 0.8415 0.5357 0.2174 0.0356 Uiso 1.0000 . .
    H H153 0.8515 0.4017 0.3030 0.0359 Uiso 1.0000 . .
    H H171 0.9124 0.3966 -0.0570 0.0391 Uiso 1.0000 . .
    H H172 1.0056 0.3286 -0.0335 0.0395 Uiso 1.0000 . .
    H H22 0.7604 -0.1794 0.1379 0.0278 Uiso 1.0000 . .
    H H5 0.8667 0.2066 0.0318 0.0267 Uiso 1.0000 . .
    H H7 0.7466 0.3812 0.0417 0.0250 Uiso 1.0000 . .
    H H10 0.6635 0.5960 0.3474 0.0320 Uiso 1.0000 . .
    H H11 0.4838 0.5483 0.2825 0.0362 Uiso 1.0000 . .
    H H12 0.4111 0.3933 0.1255 0.0341 Uiso 1.0000 . .
loop_
    _atom_site_aniso_label
    _atom_site_aniso_U_11
    _atom_site_aniso_U_22
    _atom_site_aniso_U_33
    _atom_site_aniso_U_12
    _atom_site_aniso_U_13
    _atom_site_aniso_U_23
    S1 0.0236(2) 0.0216(2) 0.0306(2) 0.00450(15) 0.01642(17) 0.00271(14)
    C2 0.0292(9) 0.0208(8) 0.0269(8) 0.0023(6) 0.0143(7) 0.0055(6)
    C3 0.0257(8) 0.0265(8) 0.0251(8) -0.0001(7) 0.0109(7) 0.0059(7)
    C4 0.0227(8) 0.0262(9) 0.0274(8) -0.0012(7) 0.0127(7) 0.0037(6)
    N5 0.0227(7) 0.0222(7) 0.0268(7) 0.0015(5) 0.0137(5) 0.0004(5)
    C6 0.0186(7) 0.0218(8) 0.0203(7) -0.0012(6) 0.0076(6) -0.0019(6)
    N7 0.0237(7) 0.0206(7) 0.0245(7) 0.0018(5) 0.0130(6) 0.0002(5)
    C8 0.0203(7) 0.0193(8) 0.0258(8) 0.0046(6) 0.0107(6) 0.0032(6)
    C9 0.0225(8) 0.0204(8) 0.0258(8) 0.0035(6) 0.0103(7) 0.0035(6)
    C10 0.0297(9) 0.0274(8) 0.0296(9) -0.0003(7) 0.0140(7) 0.0043(7)
    C11 0.0274(9) 0.0319(10) 0.0432(10) 0.0024(8) 0.0209(8) 0.0065(7)
    C12 0.0181(8) 0.0290(9) 0.0442(11) 0.0072(8) 0.0121(7) 0.0020(7)
    C13 0.0221(8) 0.0218(8) 0.0319(9) 0.0052(7) 0.0078(7) 0.0008(6)
    C14 0.0264(8) 0.0263(9) 0.0382(10) 0.0001(8) 0.0042(7) -0.0029(7)
    C15 0.0224(8) 0.0254(9) 0.0259(8) 0.0012(7) 0.0065(7) 0.0007(6)
    Cl16 0.0232(2) 0.0239(2) 0.0266(2) 0.00033(14) 0.01150(16) 0.00127(14)
    O17 0.0244(6) 0.0248(6) 0.0351(7) -0.0025(5) 0.0135(5) -0.0028(5)
_geom_special_details
;
;
loop_
    _geom_bond_atom_site_label_1
    _geom_bond_atom_site_label_2
    _geom_bond_site_symmetry_2
    _geom_bond_distance
    _geom_bond_publ_flag
    S1 C2 . 1.8215(17) no
    S1 C6 . 1.7403(16) no
    C2 C3 . 1.512(2) no
    C2 H21 . 0.959 no
    C2 H22 . 0.964 no
    C3 C4 . 1.513(2) no
    C3 H31 . 0.971 no
    C3 H32 . 0.952 no
    C4 N5 . 1.474(2) no
    C4 H41 . 0.977 no
    C4 H42 . 0.961 no
    N5 C6 . 1.312(2) no
    N5 H5 . 0.866 no
    C6 N7 . 1.336(2) no
    N7 C8 . 1.442(2) no
    N7 H7 . 0.870 no
    C8 C9 . 1.404(2) no
    C8 C13 . 1.395(2) no
    C9 C10 . 1.391(2) no
    C9 C15 . 1.501(2) no
    C10 C11 . 1.387(3) no
    C10 H10 . 0.936 no
    C11 C12 . 1.383(3) no
    C11 H11 . 0.950 no
    C12 C13 . 1.401(3) no
    C12 H12 . 0.942 no
    C13 C14 . 1.504(3) no
    C14 H141 . 0.964 no
    C14 H142 . 0.961 no
    C14 H143 . 0.966 no
    C15 H151 . 0.963 no
    C15 H152 . 0.957 no
    C15 H153 . 0.967 no
    O17 H171 . 0.825 no
    O17 H172 . 0.829 no
loop_
    _geom_angle_atom_site_label_1
    _geom_angle_atom_site_label_2
    _geom_angle_atom_site_label_3
    _geom_angle_site_symmetry_1
    _geom_angle_site_symmetry_3
    _geom_angle
    _geom_angle_publ_flag
    C2 S1 C6 . . 102.42(8) no
    S1 C2 C3 . . 111.57(12) no
    S1 C2 H21 . . 107.2 no
    C3 C2 H21 . . 109.3 no
    S1 C2 H22 . . 109.2 no
    C3 C2 H22 . . 109.9 no
    H21 C2 H22 . . 109.7 no
    C2 C3 C4 . . 109.91(14) no
    C2 C3 H31 . . 108.6 no
    C4 C3 H31 . . 108.9 no
    C2 C3 H32 . . 110.3 no
    C4 C3 H32 . . 109.0 no
    H31 C3 H32 . . 110.2 no
    C3 C4 N5 . . 112.65(13) no
    C3 C4 H41 . . 108.4 no
    N5 C4 H41 . . 108.0 no
    C3 C4 H42 . . 109.2 no
    N5 C4 H42 . . 109.1 no
    H41 C4 H42 . . 109.3 no
    C4 N5 C6 . . 126.70(14) no
    C4 N5 H5 . . 116.2 no
    C6 N5 H5 . . 116.9 no
    S1 C6 N5 . . 123.83(13) no
    S1 C6 N7 . . 115.66(12) no
    N5 C6 N7 . . 120.50(15) no
    C6 N7 C8 . . 122.35(13) no
    C6 N7 H7 . . 118.9 no
    C8 N7 H7 . . 117.6 no
    N7 C8 C9 . . 117.10(14) no
    N7 C8 C13 . . 120.28(15) no
    C9 C8 C13 . . 122.61(15) no
    C8 C9 C10 . . 118.55(16) no
    C8 C9 C15 . . 120.71(15) no
    C10 C9 C15 . . 120.71(16) no
    C9 C10 C11 . . 119.76(17) no
    C9 C10 H10 . . 119.4 no
    C11 C10 H10 . . 120.8 no
    C10 C11 C12 . . 120.93(16) no
    C10 C11 H11 . . 118.6 no
    C12 C11 H11 . . 120.5 no
    C11 C12 C13 . . 121.14(16) no
    C11 C12 H12 . . 120.4 no
    C13 C12 H12 . . 118.5 no
    C12 C13 C8 . . 117.01(16) no
    C12 C13 C14 . . 120.45(16) no
    C8 C13 C14 . . 122.53(16) no
    C13 C14 H141 . . 110.2 no
    C13 C14 H142 . . 112.1 no
    H141 C14 H142 . . 108.5 no
    C13 C14 H143 . . 109.2 no
    H141 C14 H143 . . 108.5 no
    H142 C14 H143 . . 108.3 no
    C9 C15 H151 . . 109.9 no
    C9 C15 H152 . . 110.8 no
    H151 C15 H152 . . 108.8 no
    C9 C15 H153 . . 109.3 no
    H151 C15 H153 . . 108.8 no
    H152 C15 H153 . . 109.3 no
    H171 O17 H172 . . 106.9 no
loop_
    _geom_hbond_atom_site_label_D
    _geom_hbond_atom_site_label_H
    _geom_hbond_atom_site_label_A
    _geom_hbond_site_symmetry_A
    _geom_hbond_distance_DH
    _geom_hbond_distance_HA
    _geom_hbond_distance_DA
    _geom_hbond_angle_DHA
    _geom_hbond_publ_flag
    N5 H5 O17 . 0.87 1.97 2.815(2) 163 yes
    O17 H171 Cl16 3_655 0.82 2.36 3.1580(10)
                                           164 yes
    N7 H7 Cl16 3_655 0.87 2.37 3.2040(10)
                                        162 yes
    O17 H172 Cl16 4_654 0.83 2.35 3.1710(10)
                                           173 yes
