# Supplementary material for: N-(2,6-Dimethyl­anilino)-5,6-dihydro-4H-1,3-thia­zin-3-ium chloride monohydrate
Source: Acta Crystallogr Sect E Struct Rep Online. 2008 May 10;64(Pt 6):o1062. doi: 10.1107/S160053680801372X (PMC2961393; doi:10.1107/S160053680801372X)
Supplement: Supplementary file 2 [file e-64-o1062-Isup2.hkl]

data_I
#  xyl3 in P 21/c                          
_audit_creation_date        07-11-14
_audit_creation_method      CRYSTALS 

_cell_length_a                    13.4546(2)
_cell_angle_alpha                 90
_cell_length_b                    8.6547(1)
_cell_angle_beta                  109.210(2)
_cell_length_c                    12.7732(2)
_cell_angle_gamma                 90

# NOTE Fc on scale of Fo,      7.42354
# Status flags: 
#    o - used in refinement 
#    < - excluded by I/sigmaI cutoff 
#    x - excluded for another reason  

loop_
_refln_index_h
_refln_index_k
_refln_index_l
_refln_F_squared_meas
_refln_F_squared_calc
_refln_F_squared_sigma
_refln_observed_status
   1   0   0      327.73        0.00       24.78 x
   2   0   0   349411.00        0.00     3497.54 x
   3   0   0   575921.00   624079.38     5582.94 o
   4   0   0   183803.02   209024.41      937.95 o
   5   0   0   106595.99   108109.85      819.75 o
   6   0   0    62862.60    62766.15      711.57 o
   7   0   0    19774.00    18782.65      343.35 o
   8   0   0    45066.09    51069.75      498.57 o
   9   0   0   187409.33   200923.72      685.80 o
  10   0   0    13954.98    14989.55      219.92 o
  11   0   0   168315.61   179126.80      753.04 o
  12   0   0      218.61      363.81      169.44 <
  13   0   0    45636.60    46180.17      398.26 o
  14   0   0      685.25      747.86      136.38 o
  15   0   0      337.60      370.56      124.50 o
   1   1   0   113344.01        0.00      476.03 x
   2   1   0    66433.09        0.00      478.15 x
   3   1   0     5079.57     6407.27      151.25 o
   4   1   0   201010.50   224004.23     1071.69 o
   5   1   0   110387.67   114270.47      866.53 o
   6   1   0    74990.40    78043.70      786.71 o
   7   1   0    14179.17    16388.52      258.35 o
   8   1   0    27242.03    29648.88      371.16 o
   9   1   0    47641.04    47522.18      371.46 o
  10   1   0       69.07       14.09      159.00 <
  11   1   0    20341.41    21786.88      269.30 o
  12   1   0     6978.54     6439.17      183.96 o
  13   1   0    27213.18    28019.38      293.25 o
  14   1   0      425.06      479.05      140.66 o
  15   1   0     8336.37     8095.79      129.13 o
   0   2   0   477939.81   493317.34     4041.61 o
   1   2   0      322.60       12.14       92.96 o
   2   2   0   130025.83   132444.97      718.12 o
   3   2   0      529.78      418.06      122.28 o
   4   2   0    23823.83    23282.79      334.92 o
   5   2   0    16135.04    17737.12      307.17 o
   6   2   0    14350.43    12552.41      261.33 o
   7   2   0     8701.10     9932.14      256.50 o
   8   2   0     3951.83     4467.65      155.31 o
   9   2   0     9781.31    10650.22      187.37 o
  10   2   0    30847.81    31802.82      327.52 o
  11   2   0    89816.46    93465.52      546.72 o
  12   2   0     1887.56     2569.63      166.58 o
  13   2   0     6502.73     6025.06      169.55 o
  14   2   0     3029.78     3199.10      142.09 o
  15   2   0        4.48        8.94       83.12 <
   1   3   0    18338.16    19415.02      313.90 o
   2   3   0   268223.97   255197.70     1202.79 o
   3   3   0    80146.20    76913.05      716.78 o
   4   3   0   200079.33   203755.84     1153.00 o
   5   3   0    20709.09    21194.35      311.71 o
   6   3   0   163915.59   168225.88      864.01 o
   7   3   0    55618.03    53318.51      554.00 o
   8   3   0    64359.14    68900.08      434.90 o
   9   3   0    34954.49    35813.57      338.85 o
  10   3   0     3750.03     3367.35      146.10 o
  11   3   0     4986.11     5257.50      152.67 o
  12   3   0      353.61      243.46      156.92 o
  13   3   0    24150.19    24457.04      258.43 o
  14   3   0       30.48       71.91      146.89 <
  15   3   0    18378.70    21610.86      159.58 o
   0   4   0   100077.38    99488.92      861.13 o
   1   4   0    27714.77    30006.73      394.98 o
   2   4   0   111969.50   113323.38      934.86 o
   3   4   0    67139.08    62231.15      503.48 o
   4   4   0    10891.54     7658.38      213.06 o
   5   4   0    97892.52    93830.86      658.75 o
   6   4   0    26901.92    19205.26      340.26 o
   7   4   0      119.49       10.13      142.38 <
   8   4   0    31479.15    32660.03      321.51 o
   9   4   0      274.16       98.98      154.85 <
  10   4   0     5158.60     5195.70      157.69 o
  11   4   0    13389.79    13298.93      216.29 o
  12   4   0     1230.53     1560.16      154.62 o
  13   4   0     4719.03     5057.03      142.02 o
  14   4   0     1449.71     1484.56       99.93 o
   1   5   0      332.85      598.05      188.48 <
   2   5   0     7444.95     7403.31      200.06 o
   3   5   0   133695.08   129584.66      679.52 o
   4   5   0    16968.67    14880.91      241.38 o
   5   5   0    12042.39    12644.08      189.15 o
   6   5   0    11757.11    11849.45      189.82 o
   7   5   0     2211.78     2110.80      142.69 o
   8   5   0    45881.63    45168.97      381.15 o
   9   5   0    19191.94    18720.06      262.14 o
  10   5   0     3977.26     3894.49      142.27 o
  11   5   0    16595.69    15428.50      227.98 o
  12   5   0     9396.44     8952.56      172.77 o
  13   5   0     2658.81     2190.19      141.52 o
   0   6   0     3943.07     5523.19      122.34 o
   1   6   0     2566.44     3201.07      119.71 o
   2   6   0    19255.95    20033.66      236.12 o
   3   6   0    10873.80    11588.77      188.14 o
   4   6   0     3193.62     3820.74      148.65 o
   5   6   0     1012.67      708.72      150.11 o
   6   6   0    14439.37    14319.18      220.86 o
   7   6   0      222.79      127.76      142.95 <
   8   6   0      550.77      261.86      147.97 o
   9   6   0    26747.92    24690.06      291.58 o
  10   6   0    23869.16    22499.31      272.60 o
  11   6   0    11808.36    11036.42      181.10 o
  12   6   0     6016.89     5544.94      139.86 o
   1   7   0   121443.16   120937.62      613.35 o
   2   7   0    34040.20    33533.43      326.59 o
   3   7   0    37920.40    38546.23      360.27 o
   4   7   0    13178.89    12487.13      219.25 o
   5   7   0    21930.23    22412.67      280.61 o
   6   7   0      222.30      252.33      146.18 <
   7   7   0    28712.62    25872.09      305.58 o
   8   7   0     9126.88     8070.03      176.38 o
   9   7   0    36083.34    34043.77      303.39 o
  10   7   0    25548.14    23560.96      245.66 o
  11   7   0    10756.10     8876.64      142.49 o
   0   8   0       47.56       46.83      127.55 <
   1   8   0      559.72      508.62      135.65 o
   2   8   0    13655.81    13994.56      218.51 o
   3   8   0    75811.46    73026.60      496.46 o
   4   8   0    30684.40    31227.53      311.54 o
   5   8   0    34184.27    31992.83      315.77 o
   6   8   0    81678.14    79801.68      458.62 o
   7   8   0    27922.72    25161.18      263.72 o
   8   8   0     7902.78     7472.15      135.01 o
   9   8   0    12783.60    12878.92      154.20 o
   1   9   0      169.62        0.15      222.83 <
   2   9   0     3464.64     3519.30      138.71 o
   3   9   0     3827.53     3976.62      137.95 o
   4   9   0    17661.08    16699.20      206.35 o
   5   9   0    17300.20    16902.79      191.37 o
   6   9   0      655.15      698.94      115.07 o
   7   9   0    21178.02    20332.11      177.86 o
   0  10   0    10384.75    11848.26      143.33 o
   1  10   0    16802.95    16424.21      176.30 o
   2  10   0      752.56      910.93      115.35 o
   3  10   0    22325.20    20682.91      188.20 o
   4  10   0     2159.30     2124.44       61.46 o
   5  10   0    17701.80    17010.48      135.06 o
 -16   1   1    38537.69    38463.22      213.17 o
 -15   1   1    29367.21    26354.57      246.21 o
 -14   1   1    34145.08    33102.37      314.06 o
 -13   1   1    10809.73     9983.88      200.24 o
 -12   1   1    13711.01    13154.58      233.75 o
 -11   1   1    12411.31    12711.13      218.68 o
 -10   1   1     5031.43     6474.88      162.10 o
  -9   1   1    26671.02    27812.79      281.10 o
  -8   1   1    17691.94    18632.05      320.97 o
  -7   1   1   165406.14   159263.42      931.09 o
  -6   1   1    18265.30    15452.94      383.51 o
  -5   1   1   380948.00   408933.31     1530.35 o
  -4   1   1    97069.34   104073.09      532.03 o
  -3   1   1   102726.49   102362.93      504.85 o
  -2   1   1   269974.19        0.00     2831.97 x
  -1   1   1     1336.50        0.00       56.55 x
   0   1   1    31166.93        0.00      226.26 x
   1   1   1   119091.30        0.00      823.56 x
   2   1   1   186192.41   177794.95     1333.71 o
   3   1   1      494.10       77.71       61.80 o
   4   1   1     6038.64     6271.39      147.43 o
   5   1   1    15098.00    13224.71      334.75 o
   6   1   1   101280.50   107745.18      942.66 o
   7   1   1    15600.13    14302.21      273.94 o
   8   1   1   117350.57   123541.95      541.60 o
   9   1   1      207.12       11.84      186.03 <
  10   1   1    11120.11    10861.10      198.85 o
  11   1   1     1297.57     1851.33      173.87 o
  12   1   1     4592.39     4222.80      167.77 o
  13   1   1     5227.06     6043.20      151.34 o
  14   1   1      452.14      415.74      134.53 o
  15   1   1     2648.73     3303.36       85.50 o
 -15   2   1     1130.33     1057.14      117.40 o
 -14   2   1     1986.36     2098.29      157.69 o
 -13   2   1    17389.45    18691.27      241.12 o
 -12   2   1     1807.69     1715.69      155.30 o
 -11   2   1     4455.79     4360.82      167.79 o
 -10   2   1    61776.63    61043.90      458.01 o
  -9   2   1    83218.70    88520.47      505.81 o
  -8   2   1    79549.52    81590.23      665.53 o
  -7   2   1   167719.50   173568.78      941.18 o
  -6   2   1     4812.71      716.00      184.68 o
  -5   2   1   104836.00   115026.77      751.89 o
  -4   2   1   251308.02   251616.86     1225.21 o
  -3   2   1    12078.80    11136.26      227.09 o
  -2   2   1    37743.50    37650.23      364.64 o
  -1   2   1   147411.27   134776.83      954.69 o
   0   2   1    40284.28    37081.01      361.05 o
   1   2   1    48066.06    48552.33      409.38 o
   2   2   1   327622.16   326438.78     1949.21 o
   3   2   1   245831.48   253413.19     1174.37 o
   4   2   1   405933.00   386267.72     1586.51 o
   5   2   1    54929.77    52978.49      617.24 o
   6   2   1    41615.57    41566.18      443.49 o
   7   2   1     1094.98      591.60      288.58 o
   8   2   1     2285.44     2341.73      162.15 o
   9   2   1     4699.63     4248.21      155.88 o
  10   2   1     1188.82     1485.97      168.39 o
  11   2   1      801.05     1288.84      176.27 o
  12   2   1     8861.42     8952.80      181.26 o
  13   2   1    14788.80    13856.15      210.03 o
  14   2   1     6429.07     5983.07      126.68 o
  15   2   1     1892.31     2418.98       92.62 o
 -15   3   1      211.06      201.80       91.07 o
 -14   3   1       44.57        7.92      178.77 <
 -13   3   1    10984.34    11605.09      189.32 o
 -12   3   1    28296.06    27525.25      312.35 o
 -11   3   1    62356.61    66544.30      469.15 o
 -10   3   1      420.10      272.85      151.82 o
  -9   3   1    13945.02    13750.90      215.97 o
  -8   3   1    55333.80    58718.62      395.49 o
  -7   3   1    16582.26    19114.75      339.96 o
  -6   3   1    12855.79    12304.12      270.18 o
  -5   3   1    44588.79    39979.64      447.96 o
  -4   3   1    43656.57    42389.55      569.17 o
  -3   3   1    23306.17    22618.27      398.03 o
  -2   3   1    67464.10    65667.28      482.08 o
  -1   3   1    88435.43    90495.16      639.39 o
   0   3   1   227217.42   239226.97     1041.48 o
   1   3   1    23865.63    21899.95      353.98 o
   2   3   1     2310.96     2890.48      141.34 o
   3   3   1    23744.60    20802.66      395.00 o
   4   3   1    79997.30    74364.77      760.38 o
   5   3   1      548.78       57.81      202.20 o
   6   3   1    76040.69    76175.16      615.45 o
   7   3   1    36892.38    36363.16      380.16 o
   8   3   1     7823.18     7931.50      168.41 o
   9   3   1     4674.07     4553.37      151.59 o
  10   3   1     1648.34      639.23      163.51 o
  11   3   1    21945.77    20838.24      271.62 o
  12   3   1     6578.87     7099.26      156.58 o
  13   3   1    16815.46    15690.22      202.31 o
  14   3   1     4737.63     4206.67      118.66 o
 -15   4   1     1077.09     1738.28       86.41 o
 -14   4   1     3215.15     3379.40      150.53 o
 -13   4   1    25681.60    23430.17      255.89 o
 -12   4   1      260.41      203.82      143.02 <
 -11   4   1    50866.64    48556.27      417.70 o
 -10   4   1    97097.65    96592.82      588.27 o
  -9   4   1    58638.52    59178.36      436.98 o
  -8   4   1    69413.56    66012.14      443.28 o
  -7   4   1   184175.33   182519.14      701.09 o
  -6   4   1    13445.94    12909.69      317.27 o
  -5   4   1    13511.44    11291.65      277.80 o
  -4   4   1    44755.61    42120.08      491.61 o
  -3   4   1    21557.32    18815.42      339.76 o
  -2   4   1    59946.80    59389.16      683.50 o
  -1   4   1     2128.57     2552.77      162.69 o
   0   4   1    11180.07    13266.84      303.44 o
   1   4   1   177354.00   178134.25     1163.25 o
   2   4   1    75364.81    83913.73      549.71 o
   3   4   1    73476.88    71090.84      509.54 o
   4   4   1    13004.73    13087.38      242.37 o
   5   4   1    64060.59    65253.39      552.61 o
   6   4   1     5289.09     4137.21      220.65 o
   7   4   1     6509.65     6006.82      155.63 o
   8   4   1     3788.17     3151.75      141.13 o
   9   4   1    10240.58    10021.88      197.74 o
  10   4   1    22782.42    23081.24      281.21 o
  11   4   1    29591.77    27654.45      298.52 o
  12   4   1    40295.80    38045.67      323.38 o
  13   4   1     6802.39     6564.47      137.38 o
 -13   5   1     3167.22     3129.12      163.10 o
 -12   5   1    29236.85    26899.90      281.18 o
 -11   5   1    66656.27    66200.71      453.38 o
 -10   5   1     7723.46     7505.32      173.58 o
  -9   5   1      267.99       75.41      145.62 <
  -8   5   1     1628.56      931.05      142.91 o
  -7   5   1     4417.95     4603.59      138.53 o
  -6   5   1     4692.98     5341.14      140.83 o
  -5   5   1    85253.91    80838.37      520.47 o
  -4   5   1    38143.06    34971.82      407.27 o
  -3   5   1   174533.78   175401.02      786.91 o
  -2   5   1    19264.29    19877.36      269.41 o
  -1   5   1    74892.97    72289.53      519.77 o
   0   5   1    30457.30    32885.60      359.08 o
   1   5   1    69930.70    66784.62      455.77 o
   2   5   1    13177.45    14942.26      228.89 o
   3   5   1    25229.20    27759.02      308.69 o
   4   5   1     1669.41     1633.34      202.31 o
   5   5   1    24028.01    23396.62      263.60 o
   6   5   1   110891.50   110519.74      568.02 o
   7   5   1    45751.29    45056.10      379.74 o
   8   5   1    22105.85    21096.54      269.00 o
   9   5   1     9032.32     7770.11      184.75 o
  10   5   1    95329.14    94389.92      543.03 o
  11   5   1     1456.37      934.14      153.00 o
  12   5   1      213.00       66.13      132.06 <
 -12   6   1     7152.75     6208.62      156.74 o
 -11   6   1    15106.12    14393.18      211.37 o
 -10   6   1     4384.24     4302.27      155.55 o
  -9   6   1     3527.64     3349.89      151.23 o
  -8   6   1     2818.11     2959.94      150.84 o
  -7   6   1    30042.12    30035.19      315.25 o
  -6   6   1    11521.06    13613.46      205.06 o
  -5   6   1    12890.95    13448.63      210.67 o
  -4   6   1    24775.53    26410.93      274.94 o
  -3   6   1       80.16       13.28     1284.99 <
  -2   6   1   105138.00   108443.41      544.43 o
  -1   6   1    41017.17    39335.43      341.18 o
   0   6   1    61733.76    63826.18      408.11 o
   1   6   1     1734.67     1823.34      130.24 o
   2   6   1    15224.92    13934.40      214.61 o
   3   6   1     5544.57     6015.22      154.46 o
   4   6   1     1535.25     1189.17      147.97 o
   5   6   1     2339.81     3238.88      150.02 o
   6   6   1     5130.43     4629.40      156.87 o
   7   6   1     5020.74     5057.52      153.25 o
   8   6   1    10674.53    11325.18      196.11 o
   9   6   1    15088.58    13904.39      229.57 o
  10   6   1    20076.43    18724.21      241.92 o
  11   6   1     8892.35     8582.23      152.94 o
 -11   7   1      253.41      319.32      151.61 <
 -10   7   1    26133.38    24947.11      260.88 o
  -9   7   1      375.03      339.51      141.61 o
  -8   7   1      491.77      472.46      148.34 o
  -7   7   1      731.28      490.77      149.37 o
  -6   7   1     7883.98     7531.77      180.41 o
  -5   7   1    39655.65    39910.85      366.05 o
  -4   7   1       73.87       24.46      129.43 <
  -3   7   1    37967.72    37959.54      355.03 o
  -2   7   1     3612.31     3431.33      135.10 o
  -1   7   1   107694.50   107996.90      582.99 o
   0   7   1     1295.51     1289.45      127.50 o
   1   7   1    11363.12    10631.11      195.32 o
   2   7   1    13511.73    12754.96      215.37 o
   3   7   1      514.24      362.21      138.23 o
   4   7   1    17003.08    17178.90      243.41 o
   5   7   1     7553.67     7858.83      176.91 o
   6   7   1    45509.55    43085.59      384.16 o
   7   7   1     5671.21     5180.17      156.30 o
   8   7   1     6221.24     5762.37      153.74 o
   9   7   1     3149.39     3192.70      140.69 o
  10   7   1    36508.40    36733.51      268.39 o
 -10   8   1    12304.50    14295.08      125.96 o
  -9   8   1     5754.71     4964.08      144.72 o
  -8   8   1     2120.31     2161.69      123.49 o
  -7   8   1    52752.90    51180.69      361.19 o
  -6   8   1      819.22      513.92      131.24 o
  -5   8   1     2779.63     3036.25      137.06 o
  -4   8   1     6302.09     7101.69      167.47 o
  -3   8   1     3059.31     2956.99      148.98 o
  -2   8   1      420.82      377.65      131.37 o
  -1   8   1    13467.91    13289.96      216.33 o
   0   8   1     3704.24     4038.55      140.82 o
   1   8   1    17314.35    16996.89      241.73 o
   2   8   1     6008.82     5959.15      153.42 o
   3   8   1     5815.27     5587.14      151.81 o
   4   8   1    32482.79    32248.03      318.52 o
   5   8   1     1950.05     1660.10      133.31 o
   6   8   1     3881.98     3780.33      132.83 o
   7   8   1      351.16      407.04      117.11 o
   8   8   1     1055.92      977.74      120.61 o
   9   8   1     4145.23     4103.64      105.99 o
  -7   9   1      143.34       96.19      103.90 <
  -6   9   1    30996.06    29101.35      242.07 o
  -5   9   1     1570.45     1303.78      113.79 o
  -4   9   1     3698.74     3129.88      118.68 o
  -3   9   1      459.10      687.84      121.40 o
  -2   9   1     9018.10     8599.27      171.39 o
  -1   9   1     8337.30     8513.38      158.35 o
   0   9   1    14028.59    13380.98      199.26 o
   1   9   1    13783.41    13154.36      199.99 o
   2   9   1    38955.88    37898.86      325.40 o
   3   9   1    26127.67    23754.06      259.63 o
   4   9   1     7253.49     7049.04      140.43 o
   5   9   1    25358.50    23814.77      227.89 o
   6   9   1      435.59      274.67      116.10 o
   7   9   1      670.05      653.89       95.18 o
  -5  10   1      593.65      626.55       64.11 o
  -4  10   1     9542.93     9822.85      115.36 o
  -3  10   1      577.81      696.12      120.66 o
  -2  10   1    41207.50    39811.88      270.34 o
  -1  10   1      190.78      218.90      108.94 <
   0  10   1    11650.73    11000.22      146.99 o
   1  10   1       89.73       94.70       88.23 <
   2  10   1     7518.65     7056.09      116.57 o
   3  10   1     8208.39     8942.00      101.42 o
   4  10   1     3611.14     3657.52       66.21 o
 -16   0   2     5613.22     6568.32       98.92 o
 -15   0   2    37126.29    37886.95      292.73 o
 -14   0   2    37380.38    35710.99      341.10 o
 -13   0   2     1487.68     1961.98      171.36 o
 -12   0   2      -14.77       41.74      123.51 <
 -11   0   2     4275.52     5318.68      160.43 o
 -10   0   2     1154.98     1091.79      178.02 o
  -9   0   2    13132.70    11128.26      200.30 o
  -8   0   2    51117.63    55389.02      472.17 o
  -7   0   2    23297.55    20950.90      355.06 o
  -6   0   2   337559.00   361839.34     1545.12 o
  -5   0   2    10326.20    10806.45      244.33 o
  -4   0   2   106824.01   105129.77      663.23 o
  -3   0   2    34379.60    33144.37      313.15 o
  -2   0   2   136710.34        0.00      504.12 x
  -1   0   2   221609.19        0.00     1942.40 x
   0   0   2     4415.21        0.00       83.18 x
   2   0   2    81238.74    63974.00      514.42 o
   3   0   2   606919.00   662619.62     5147.18 o
   4   0   2     6365.21     5890.85      164.86 o
   5   0   2   201773.03   217452.75     1223.52 o
   6   0   2    29614.60    26705.01      524.37 o
   7   0   2    88777.95    96148.62      760.60 o
   8   0   2    16686.35    12978.75      227.61 o
   9   0   2      101.42       62.38      185.64 <
  10   0   2     2225.32     2636.22      163.87 o
  11   0   2     4226.18     5403.50      162.80 o
  12   0   2    71313.40    75028.52      469.96 o
  13   0   2     8325.83     8549.47      159.77 o
  14   0   2     2416.14     2033.25      141.89 o
  15   0   2     7781.27     7426.44       92.61 o
 -16   1   2     3145.30     3490.26       81.36 o
 -15   1   2     3294.14     2764.18      147.38 o
 -14   1   2     6197.45     6560.56      159.64 o
 -13   1   2    10888.70    11333.96      211.38 o
 -12   1   2    25157.70    24996.29      318.54 o
 -11   1   2     1192.50     1445.85      164.43 o
 -10   1   2      210.28      249.39      157.61 <
  -9   1   2     5529.10     5471.08      160.24 o
  -8   1   2      319.69      246.47      856.19 <
  -7   1   2     9686.72     8738.43      218.16 o
  -6   1   2    17740.03    18257.07      327.56 o
  -5   1   2    19188.65    16695.54      288.23 o
  -4   1   2   133988.42   138066.45      692.75 o
  -3   1   2    39283.20    36827.15      334.83 o
  -2   1   2    91464.94    90328.87      450.90 o
  -1   1   2   129410.42        0.00      490.68 x
   0   1   2   331362.19   332549.81     2911.05 o
   1   1   2   146039.91   155726.08      764.30 o
   2   1   2   216393.84   220032.03     1422.16 o
   3   1   2   107831.00   107224.13      576.39 o
   4   1   2      436.17      354.07      143.88 o
   5   1   2    42186.00    42471.67      480.91 o
   6   1   2     4675.52     4867.79      250.15 o
   7   1   2    39235.21    42102.38      440.82 o
   8   1   2    25416.72    24174.29      270.61 o
   9   1   2    14913.87    14739.13      221.70 o
  10   1   2    17410.05    17896.63      242.44 o
  11   1   2    16617.70    17552.80      242.21 o
  12   1   2    17136.55    16386.04      233.74 o
  13   1   2     2279.26     2259.73      132.60 o
  14   1   2      700.86      523.53      124.34 o
  15   1   2     1620.22     2134.87       78.40 o
 -16   2   2       75.58       30.90       81.77 <
 -15   2   2     1890.90     2192.37      142.17 o
 -14   2   2     5821.97     6209.10      156.72 o
 -13   2   2     2664.02     2972.73      155.99 o
 -12   2   2       87.33      178.03      170.25 <
 -11   2   2     6760.60     7264.59      174.45 o
 -10   2   2     1725.54     2004.17      161.11 o
  -9   2   2   119823.60   120966.53      594.89 o
  -8   2   2     9552.68    11440.75      318.79 o
  -7   2   2     4052.04     3953.74      214.98 o
  -6   2   2     8317.90     3077.08      204.07 o
  -5   2   2    70098.30    63922.17      570.31 o
  -4   2   2   459832.50   475159.56     1645.31 o
  -3   2   2    21788.65    19384.07      281.05 o
  -2   2   2    24897.00    24377.95      305.37 o
  -1   2   2   117486.37   115691.12      610.40 o
   0   2   2   946401.81   995167.38     7068.96 o
   1   2   2   121372.01   113461.78      629.81 o
   2   2   2    12897.36    12738.58      233.91 o
   3   2   2    11662.86    11039.08      250.84 o
   4   2   2      894.86      279.04      214.93 o
   5   2   2   150304.67   151168.48      821.74 o
   6   2   2    25530.30    16980.45      302.85 o
   7   2   2     5204.28     5417.41      230.55 o
   8   2   2       57.65       23.42      218.41 <
   9   2   2    15005.10    15291.64      221.25 o
  10   2   2     4258.87     4668.54      167.47 o
  11   2   2      766.71      731.37      168.83 o
  12   2   2    11327.92    12146.87      194.65 o
  13   2   2      154.50      146.19      129.49 <
  14   2   2    11832.40    11423.92      138.44 o
 -15   3   2    17388.70    15842.72      175.37 o
 -14   3   2    35523.25    33619.70      303.11 o
 -13   3   2    10080.88     9498.36      188.89 o
 -12   3   2    41652.40    42618.93      383.84 o
 -11   3   2     2727.51     3348.32      165.34 o
 -10   3   2    24538.05    24883.52      290.76 o
  -9   3   2     2604.51     2628.50      155.68 o
  -8   3   2    72502.01    76071.68      511.15 o
  -7   3   2     8878.88     8117.14      326.02 o
  -6   3   2    48475.84    43401.42      505.70 o
  -5   3   2    27210.87    26184.11      357.02 o
  -4   3   2    24335.43    29208.57      429.64 o
  -3   3   2   172881.98   173345.22      936.80 o
  -2   3   2    23527.99    26197.18      345.89 o
  -1   3   2   459670.59   462354.19     2499.03 o
   0   3   2   211038.52   217452.02     1083.01 o
   1   3   2    25917.00    26364.87      299.24 o
   2   3   2      114.57       58.21      135.56 <
   3   3   2    80732.36    79556.74      700.55 o
   4   3   2    12870.27     8428.78      242.18 o
   5   3   2     2446.25     2648.00      228.46 o
   6   3   2     6173.56     6349.28      313.48 o
   7   3   2    44189.16    46537.77      357.82 o
   8   3   2    53161.35    54685.16      404.17 o
   9   3   2    86179.84    86030.20      528.07 o
  10   3   2    61018.79    58676.95      449.43 o
  11   3   2    10859.40    10370.33      189.55 o
  12   3   2    26100.89    25158.42      262.37 o
  13   3   2     6503.69     6122.99      124.38 o
  14   3   2     2839.66     3737.89       91.94 o
 -15   4   2      426.52      273.38       84.68 o
 -14   4   2    19264.17    18543.79      208.41 o
 -13   4   2     6230.66     6726.28      147.64 o
 -12   4   2     1310.72     1812.41      146.95 o
 -11   4   2    74035.95    73836.30      500.71 o
 -10   4   2     2189.72     1915.79      149.72 o
  -9   4   2    53242.80    55761.82      413.15 o
  -8   4   2    48572.29    48592.17      379.14 o
  -7   4   2     1586.41      890.54      145.54 o
  -6   4   2    42096.46    44445.36      496.68 o
  -5   4   2    94760.52    87337.35      687.79 o
  -4   4   2      395.29       25.45      205.06 <
  -3   4   2    29337.30    30338.08      406.90 o
  -2   4   2    26400.95    27857.55      390.94 o
  -1   4   2     9943.54     7756.12      238.72 o
   0   4   2   130221.67   136698.64     1001.92 o
   1   4   2    39090.10    39515.06      382.60 o
   2   4   2    94472.84    97348.30      509.71 o
   3   4   2    48420.03    48783.72      407.51 o
   4   4   2    16263.04    14771.59      254.59 o
   5   4   2    25956.77    24063.44      317.26 o
   6   4   2    56876.64    58074.26      400.13 o
   7   4   2    12032.99    11727.24      204.39 o
   8   4   2    50335.95    50849.49      412.25 o
   9   4   2     1734.54     1968.82      156.37 o
  10   4   2      304.95      319.41      139.64 o
  11   4   2     7406.77     6957.28      155.06 o
  12   4   2      133.63       95.52      141.58 <
  13   4   2     2570.10     2975.00      136.98 o
 -13   5   2       61.69       27.24      137.01 <
 -12   5   2     6301.00     6233.95      157.25 o
 -11   5   2      868.35       66.69      148.13 o
 -10   5   2    25892.94    26116.93      294.56 o
  -9   5   2    18127.89    17551.76      246.19 o
  -8   5   2    27663.32    28752.02      296.06 o
  -7   5   2     3312.60     2070.97      142.87 o
  -6   5   2    23279.29    21625.56      261.93 o
  -5   5   2    53754.04    52923.01      377.50 o
  -4   5   2     1049.89      682.22      247.79 o
  -3   5   2   128076.16   123426.22      673.91 o
  -2   5   2     5615.52     6921.90      198.05 o
  -1   5   2    64816.90    65163.00      488.70 o
   0   5   2     1690.90      981.26      214.01 o
   1   5   2    55495.85    57022.88      435.47 o
   2   5   2     4451.59     4573.50      203.98 o
   3   5   2     2265.50     2611.74      138.55 o
   4   5   2    43160.04    43635.98      352.12 o
   5   5   2     4837.95     4965.64      150.33 o
   6   5   2    44561.48    46361.61      381.24 o
   7   5   2     1653.31     1363.84      152.11 o
   8   5   2    32391.80    31751.76      335.25 o
   9   5   2    24976.19    24195.45      290.46 o
  10   5   2      656.23       82.27      142.97 o
  11   5   2     2157.26     1934.65      141.93 o
  12   5   2     1474.80      789.42      144.21 o
 -12   6   2      398.58      280.38      158.81 o
 -11   6   2      571.10      343.48      157.30 o
 -10   6   2    17546.11    16914.27      240.02 o
  -9   6   2      760.29      646.39      150.08 o
  -8   6   2    46493.19    46687.50      393.01 o
  -7   6   2     6795.42     6655.07      169.29 o
  -6   6   2    72069.57    73243.80      476.48 o
  -5   6   2    54450.93    50794.71      409.00 o
  -4   6   2    39730.51    38679.96      345.40 o
  -3   6   2    51395.34    52895.29      388.99 o
  -2   6   2     1646.26     1751.49      137.35 o
  -1   6   2      966.95     1029.27      141.16 o
   0   6   2      223.30      169.00      140.35 <
   1   6   2    11852.07    11257.77      191.12 o
   2   6   2      224.12       29.34      140.76 <
   3   6   2    75678.55    76864.01      483.51 o
   4   6   2    12184.79    11550.23      206.82 o
   5   6   2    37227.44    37129.90      360.97 o
   6   6   2    91002.53    92160.27      555.15 o
   7   6   2    25804.57    24443.82      299.05 o
   8   6   2      311.83      407.61      155.28 o
   9   6   2     4410.16     4948.36      144.48 o
  10   6   2     2744.57     2591.27      131.33 o
  11   6   2      397.30      394.48      139.36 o
 -12   7   2      127.40       48.08       89.66 <
 -11   7   2     1366.92      922.56      148.75 o
 -10   7   2     7853.97     7334.38      162.29 o
  -9   7   2      451.36      159.48      146.55 o
  -8   7   2     2995.39     3143.07      154.40 o
  -7   7   2    52730.68    50557.71      401.05 o
  -6   7   2     5996.16     5823.01      167.91 o
  -5   7   2     6758.73     7220.38      175.92 o
  -4   7   2     2022.44     1824.40      155.91 o
  -3   7   2     4544.92     4575.46      153.39 o
  -2   7   2     1225.28     1174.47      141.59 o
  -1   7   2     5786.97     5545.04      161.65 o
   0   7   2     1386.34     1519.57      139.76 o
   1   7   2    26742.76    26804.11      293.91 o
   2   7   2    53600.92    54009.26      418.85 o
   3   7   2      106.48       80.40      138.13 <
   4   7   2    60988.28    61926.45      451.42 o
   5   7   2     1259.86     1375.85      156.30 o
   6   7   2    67851.76    67854.20      462.74 o
   7   7   2     2052.10     2106.06      149.06 o
   8   7   2     2168.80     2414.84      141.97 o
   9   7   2      452.89      420.82      127.99 o
  10   7   2    16378.60    15236.27      172.90 o
 -10   8   2      428.95      508.82       82.99 o
  -9   8   2    14045.20    13186.78      188.06 o
  -8   8   2    32230.58    30843.98      275.48 o
  -7   8   2       52.50       18.82      110.79 <
  -6   8   2     8044.47     7160.62      167.74 o
  -5   8   2     1005.53     1220.05      112.09 o
  -4   8   2     2921.91     3207.75      129.17 o
  -3   8   2    54974.09    54964.15      409.30 o
  -2   8   2    20402.83    20013.33      256.29 o
  -1   8   2     5853.58     5809.37      150.01 o
   0   8   2    13112.92    13870.59      212.05 o
   1   8   2    14281.54    14128.02      221.88 o
   2   8   2     1947.37     2052.98      134.20 o
   3   8   2    29700.16    29068.15      305.38 o
   4   8   2      153.62      189.14      121.74 <
   5   8   2    34784.00    34603.77      310.01 o
   6   8   2     8793.76     8408.49      158.66 o
   7   8   2    24061.57    22924.18      235.96 o
   8   8   2     4253.69     4407.02       92.52 o
   9   8   2     4901.96     5258.51       98.41 o
  -8   9   2       42.60       59.42       67.51 <
  -7   9   2      198.04      150.75      118.55 <
  -6   9   2     3572.66     3485.57      118.78 o
  -5   9   2     1030.50     1101.96      116.16 o
  -4   9   2    60249.93    58768.58      374.34 o
  -3   9   2     1028.93      971.89      124.32 o
  -2   9   2     6707.15     6623.31      148.70 o
  -1   9   2     9483.57     9125.09      165.57 o
   0   9   2      208.49      178.43      125.67 <
   1   9   2     1532.91     1465.11      116.78 o
   2   9   2     5636.55     5842.21      137.50 o
   3   9   2     5535.06     5308.68      128.18 o
   4   9   2      133.96      130.72      107.06 <
   5   9   2     6979.18     6633.52      124.97 o
   6   9   2       40.86       84.29       95.33 <
   7   9   2     1931.87     2071.14       82.44 o
  -5  10   2     7145.44     6853.86       98.85 o
  -4  10   2     2025.92     1967.73       61.91 o
  -3  10   2      623.42      665.67       99.41 o
  -2  10   2    21378.15    20801.23      193.71 o
  -1  10   2    17312.62    16911.63      167.90 o
   0  10   2     8914.56     8869.53      137.36 o
   1  10   2      188.97      352.84      170.68 <
   2  10   2    18087.43    18262.44      163.61 o
   3  10   2     3256.96     3199.72       64.35 o
   4  10   2      708.70      805.79       37.78 o
 -16   1   3    15176.90    13389.66      161.78 o
 -15   1   3      490.62      311.66      148.20 o
 -14   1   3     2808.33     2900.00      157.87 o
 -13   1   3     5627.02     6465.38      170.34 o
 -12   1   3    23069.57    24790.45      308.68 o
 -11   1   3   163621.70   167288.02      771.49 o
 -10   1   3     7521.14     8049.97      171.47 o
  -9   1   3    74131.91    81855.61      472.36 o
  -8   1   3    68098.84    78284.96      654.42 o
  -7   1   3    61987.34    65599.34      566.18 o
  -6   1   3      234.00      623.23      185.61 <
  -5   1   3     3580.13     3068.42      165.91 o
  -4   1   3    15882.50    15316.57      248.53 o
  -3   1   3    14690.53    16697.26      214.65 o
  -2   1   3   125386.41   106538.93      580.61 o
  -1   1   3   483061.56   476215.75     4464.04 o
   0   1   3   563805.00   572162.44     4514.56 o
   1   1   3    33064.83    10156.74      317.11 o
   2   1   3   677023.25   700817.12     4937.41 o
   3   1   3   119823.49   111441.85      657.34 o
   4   1   3    55518.60    59996.82      553.48 o
   5   1   3   114847.00   114851.53      748.93 o
   6   1   3    27709.67    28398.51      418.68 o
   7   1   3    12959.30    13220.94      280.05 o
   8   1   3     9134.40     9180.67      183.89 o
   9   1   3    24188.54    24353.54      280.80 o
  10   1   3    22102.69    22207.52      278.30 o
  11   1   3    58961.60    54643.86      426.15 o
  12   1   3     2081.74     2108.14      155.13 o
  13   1   3    48337.70    44674.98      307.58 o
  14   1   3     6163.11     7181.70       96.34 o
 -16   2   3       72.34      123.46       84.63 <
 -15   2   3    49602.98    48005.27      341.02 o
 -14   2   3     4950.66     4814.39      161.98 o
 -13   2   3    82467.70    80837.85      535.19 o
 -12   2   3    42181.15    44652.82      398.72 o
 -11   2   3    80245.77    83083.34      542.37 o
 -10   2   3      391.15      277.60      157.72 o
  -9   2   3    27990.15    30466.27      293.11 o
  -8   2   3    51004.86    50842.35      592.19 o
  -7   2   3    26652.82    25841.70      372.37 o
  -6   2   3   114989.15   118588.59      735.04 o
  -5   2   3   132406.50   134622.44      963.68 o
  -4   2   3   338018.47   323117.88     1137.42 o
  -3   2   3      424.33      253.86      127.80 o
  -2   2   3   162537.86   175839.36      762.83 o
  -1   2   3   623202.12   607336.94     5004.92 o
   0   2   3     7893.52     6858.66      169.69 o
   1   2   3    23850.86    20074.88      257.22 o
   2   2   3    25807.20    25200.17      324.06 o
   3   2   3    31003.38    30594.30      392.22 o
   4   2   3    39701.16    41201.59      417.05 o
   5   2   3   178631.44   178179.28      880.99 o
   6   2   3    81876.44    89313.17      599.83 o
   7   2   3   130850.55   125227.69      608.29 o
   8   2   3    14502.57    12233.29      218.47 o
   9   2   3    51485.00    50865.81      410.35 o
  10   2   3      947.01       48.82      156.18 o
  11   2   3    30534.57    28592.87      302.78 o
  12   2   3     7768.84     8438.12      151.23 o
  13   2   3     1424.58     1500.93      130.43 o
 -16   3   3     4414.02     4370.41       78.19 o
 -15   3   3       20.80       10.36      137.75 <
 -14   3   3     4193.66     4533.69      143.23 o
 -13   3   3       82.68       33.17      329.28 <
 -12   3   3    22364.48    23391.72      284.77 o
 -11   3   3    57515.73    57263.58      451.99 o
 -10   3   3    22243.24    23570.43      286.37 o
  -9   3   3     1740.86     2145.48      152.33 o
  -8   3   3      567.05       24.63      155.97 o
  -7   3   3    29389.08    27997.09      412.34 o
  -6   3   3    43601.37    39532.55      413.82 o
  -5   3   3    12778.17    16033.32      261.49 o
  -4   3   3    12550.00    12882.80      297.43 o
  -3   3   3    24292.62    23450.29      354.15 o
  -2   3   3    88139.82    79335.21      660.18 o
  -1   3   3      331.52      503.07      138.96 o
   0   3   3      225.19      322.77      166.91 <
   1   3   3   138262.52   125613.27      814.61 o
   2   3   3    71955.76    67226.07      613.87 o
   3   3   3     4930.38     5172.02      194.79 o
   4   3   3     4434.04     1987.19      230.65 o
   5   3   3    16731.52    16812.02      310.20 o
   6   3   3    33451.22    30777.02      317.02 o
   7   3   3      952.78     1039.20      161.20 o
   8   3   3    42345.42    42104.36      369.61 o
   9   3   3      162.75       21.93      166.28 <
  10   3   3      804.03      916.67      158.25 o
  11   3   3     3667.17     3722.26      141.21 o
  12   3   3    13293.63    14116.11      176.94 o
  13   3   3     1685.77     1709.50      122.77 o
 -15   4   3    24126.65    23218.98      208.64 o
 -14   4   3     3172.12     3001.23      147.32 o
 -13   4   3    11657.94    11047.43      193.14 o
 -12   4   3     1015.72      851.94      159.48 o
 -11   4   3     1892.70     1995.57      148.00 o
 -10   4   3    24129.17    23836.70      289.42 o
  -9   4   3     1561.59     1732.95      146.93 o
  -8   4   3    45157.58    44494.49      364.09 o
  -7   4   3    65974.16    63078.49      440.20 o
  -6   4   3   127120.80   126709.60      879.72 o
  -5   4   3    77098.27    74588.80      653.43 o
  -4   4   3    22193.73    23585.57      310.77 o
  -3   4   3    49007.95    47370.66      422.89 o
  -2   4   3    62499.20    61532.99      430.67 o
  -1   4   3    12155.81    12670.80      210.54 o
   0   4   3    59251.50    64416.12      488.63 o
   1   4   3    14677.02    15365.85      228.04 o
   2   4   3    31723.62    30608.69      303.50 o
   3   4   3    17036.80    18298.35      232.94 o
   4   4   3    11929.78    12086.17      238.62 o
   5   4   3    10624.48     9979.50      190.62 o
   6   4   3    67473.87    70385.45      449.86 o
   7   4   3     2362.59     1109.99      151.02 o
   8   4   3    14868.96    15428.85      234.53 o
   9   4   3    42025.25    40513.54      371.11 o
  10   4   3      131.58       21.81      147.00 <
  11   4   3     3083.34     3244.08      141.09 o
  12   4   3       40.25       32.03      125.28 <
 -14   5   3     8690.21     8746.90      150.91 o
 -13   5   3    11892.39    10724.90      183.81 o
 -12   5   3      590.92      447.08      146.85 o
 -11   5   3    36115.77    34348.10      350.76 o
 -10   5   3    28901.70    29814.60      314.84 o
  -9   5   3    10085.73    10494.85      191.25 o
  -8   5   3     1113.80     1009.24      149.42 o
  -7   5   3    12019.79    11098.48      199.92 o
  -6   5   3      511.21      527.11      142.11 o
  -5   5   3      169.80       26.83      148.82 <
  -4   5   3    15472.28    14576.32      264.56 o
  -3   5   3    88716.46    89325.70      594.79 o
  -2   5   3   109573.83   111398.72      674.87 o
  -1   5   3      739.43      471.24      271.57 o
   0   5   3    40019.55    43717.63      398.23 o
   1   5   3    89265.75    85283.20      596.62 o
   2   5   3    55658.45    58702.43      398.87 o
   3   5   3    10731.42    11350.19      189.51 o
   4   5   3    18975.04    20139.74      245.48 o
   5   5   3    43014.44    42235.74      375.05 o
   6   5   3     7512.10     5616.84      177.52 o
   7   5   3     2470.89     1843.04      148.39 o
   8   5   3    65318.06    68017.63      474.10 o
   9   5   3    10985.80     9219.13      193.63 o
  10   5   3    15089.88    14667.59      202.43 o
  11   5   3    37722.00    36664.97      289.19 o
 -13   6   3     1433.59     1336.40      139.95 o
 -12   6   3    19029.38    17730.74      223.21 o
 -11   6   3     6601.82     5819.78      164.72 o
 -10   6   3    17951.34    16462.99      238.80 o
  -9   6   3    22871.76    22616.06      275.28 o
  -8   6   3    42565.57    41730.19      371.35 o
  -7   6   3    48731.67    45714.05      398.87 o
  -6   6   3      624.20      348.79      149.38 o
  -5   6   3      662.83      652.50      149.02 o
  -4   6   3     9350.74     8482.25      182.11 o
  -3   6   3    32153.19    33850.30      313.35 o
  -2   6   3      111.78      120.88      140.73 <
  -1   6   3    80085.80    81656.39      495.61 o
   0   6   3      298.03      263.42      141.99 o
   1   6   3    84251.24    87417.78      504.89 o
   2   6   3    27154.57    28966.02      296.54 o
   3   6   3    12860.70    14072.24      220.10 o
   4   6   3     1483.50     1802.95      156.78 o
   5   6   3     1430.52     1933.51      160.18 o
   6   6   3     2127.55     2515.34      154.83 o
   7   6   3      829.09      600.96      153.76 o
   8   6   3     1917.24     2264.22      145.28 o
   9   6   3      368.18      358.63      137.78 o
  10   6   3    11922.37    10981.61      173.35 o
 -12   7   3     3100.87     3509.43       75.46 o
 -11   7   3    10321.17     9413.31      164.38 o
 -10   7   3     8612.10     8017.33      161.32 o
  -9   7   3     7668.09     7083.58      159.60 o
  -8   7   3     8862.85     9516.75      174.05 o
  -7   7   3    28503.33    27542.92      300.05 o
  -6   7   3     1341.34     1416.85      151.68 o
  -5   7   3    10645.18    10452.10      200.57 o
  -4   7   3      212.65      235.29      145.48 <
  -3   7   3    20906.13    21217.77      272.51 o
  -2   7   3    51179.66    51329.81      410.20 o
  -1   7   3    19022.55    18562.09      256.35 o
   0   7   3    41150.77    41566.14      371.25 o
   1   7   3    27774.18    28279.58      311.44 o
   2   7   3     4895.17     5210.05      148.76 o
   3   7   3     1077.66     1264.03      144.16 o
   4   7   3     5841.16     6175.01      158.32 o
   5   7   3     9551.66     9390.21      186.93 o
   6   7   3    26528.74    27157.12      285.14 o
   7   7   3     4119.93     3996.87      134.79 o
   8   7   3     3142.81     3099.96      102.35 o
   9   7   3    11568.05    10729.35      156.53 o
  10   7   3    13493.80    13105.85      145.03 o
 -11   8   3     2901.25     3224.05       72.14 o
 -10   8   3     5580.77     5819.72      126.18 o
  -9   8   3     4145.21     4106.78      124.83 o
  -8   8   3     1279.89     1328.29      121.24 o
  -7   8   3     3602.92     3586.07      117.37 o
  -6   8   3      604.67      501.90      135.48 o
  -5   8   3    10090.83     8876.42      189.66 o
  -4   8   3    25210.88    25091.02      278.97 o
  -3   8   3      230.00      277.13      136.75 <
  -2   8   3    63516.45    61941.08      448.07 o
  -1   8   3     4500.89     4996.86      145.15 o
   0   8   3      576.20      518.27      142.72 o
   1   8   3    23835.43    23275.20      284.04 o
   2   8   3     1664.16     1805.55      139.69 o
   3   8   3     4317.75     4200.11      151.05 o
   4   8   3     5932.56     6148.88      149.44 o
   5   8   3      989.93     1337.99      135.59 o
   6   8   3    25686.63    24359.44      238.76 o
   7   8   3    10574.80    11214.92      140.92 o
   8   8   3     1517.86     1607.84       98.27 o
   9   8   3    28521.40    29785.09      173.76 o
  -9   9   3       37.60       11.31       66.35 <
  -8   9   3     6286.32     6486.92      105.18 o
  -7   9   3     2279.91     2203.90      107.12 o
  -6   9   3      183.93      114.27      100.27 <
  -5   9   3    65137.60    62768.19      378.81 o
  -4   9   3    12045.88    12007.57      177.84 o
  -3   9   3    53197.65    50271.97      360.39 o
  -2   9   3      482.69      563.02      119.36 o
  -1   9   3    35658.45    34241.43      296.47 o
   0   9   3       50.85       59.23       95.45 <
   1   9   3      129.88       28.15      372.66 <
   2   9   3      533.52      651.07      132.56 o
   3   9   3    30290.06    28062.23      272.08 o
   4   9   3     1602.89     1302.88      111.98 o
   5   9   3    19477.53    17852.48      186.77 o
   6   9   3    42548.10    41459.82      226.69 o
  -6  10   3       83.23       34.54       55.45 <
  -5  10   3      361.29      500.42       59.10 o
  -4  10   3     9227.43     8635.23      119.75 o
  -3  10   3     5949.34     5724.10      110.06 o
  -2  10   3    17835.75    17837.38      169.73 o
  -1  10   3    14740.25    14782.63      149.81 o
   0  10   3      580.55      584.53       91.97 o
   1  10   3    31616.60    30888.00      206.84 o
   2  10   3     2405.30     2337.37      118.67 o
   3  10   3     7946.71     7492.93       89.56 o
   4  10   3     2508.60     2741.52       45.77 o
 -16   0   4    58646.20    56063.40      347.94 o
 -15   0   4      186.68      165.54      145.53 <
 -14   0   4    94370.14    96591.85      586.11 o
 -13   0   4    51441.97    54166.10      450.53 o
 -12   0   4    18386.87    20334.63      293.12 o
 -11   0   4    61326.40    67863.16      506.52 o
 -10   0   4     1594.46     1790.30      163.96 o
  -9   0   4   366547.03   379553.69      992.11 o
  -8   0   4    30933.40    26659.64      397.70 o
  -7   0   4      185.74      131.77      241.23 <
  -6   0   4   245323.53   255729.23     1311.30 o
  -5   0   4   272392.06   285317.34     1222.30 o
  -4   0   4   181946.50   197331.00      877.79 o
  -3   0   4   453111.47   491836.16     1227.99 o
  -2   0   4     5665.62      592.73      143.65 o
  -1   0   4   146755.14   134800.73      638.30 o
   0   0   4   245024.00   244685.77      837.68 o
   1   0   4    15110.88    13749.71      228.08 o
   2   0   4    40934.30    42054.00      367.79 o
   3   0   4    39582.55    33227.71      478.00 o
   4   0   4    63482.75    61655.36      650.56 o
   5   0   4     4944.63     6042.67      276.99 o
   6   0   4    52458.50    55924.30      601.88 o
   7   0   4     7455.19     8237.43      163.24 o
   8   0   4    95057.94    94228.55      559.07 o
   9   0   4     2756.95     2470.08      148.66 o
  10   0   4   101280.75   102389.98      564.53 o
  11   0   4     6356.99     6745.37      164.06 o
  12   0   4    12793.15    12306.08      171.43 o
  13   0   4     1611.57     1787.16       95.44 o
 -16   1   4      107.88       92.61       94.00 <
 -15   1   4      259.30      197.54      148.04 <
 -14   1   4     3660.40     3981.86      155.77 o
 -13   1   4      782.70      830.32      172.90 o
 -12   1   4     9588.48     9948.86      206.41 o
 -11   1   4     7396.89     7209.77      180.22 o
 -10   1   4     9353.52    10917.81      192.18 o
  -9   1   4    21947.48    24296.78      267.50 o
  -8   1   4     1632.83     2178.67      300.09 o
  -7   1   4     2025.03     4520.50      181.86 o
  -6   1   4     1668.22     1300.50      207.96 o
  -5   1   4    64107.30    65329.65      623.73 o
  -4   1   4    31140.34    32689.74      378.12 o
  -3   1   4    70375.57    72796.58      501.46 o
  -2   1   4   159118.50   158777.05      747.94 o
  -1   1   4   127000.62   109840.72      660.17 o
   0   1   4    20321.18    17652.20      273.39 o
   1   1   4   199105.78   186470.23      835.44 o
   2   1   4    30371.07    26383.07      365.23 o
   3   1   4   151129.84   150715.17      887.89 o
   4   1   4    62602.09    61214.07      547.94 o
   5   1   4    13452.56    11223.11      308.58 o
   6   1   4    29156.28    29469.02      417.39 o
   7   1   4    23202.48    23159.47      274.84 o
   8   1   4     6472.49     6110.52      170.97 o
   9   1   4     1129.32     1058.68      165.68 o
  10   1   4      231.44      327.59      161.19 <
  11   1   4      649.73      717.84      159.09 o
  12   1   4     8834.88     9375.39      156.95 o
  13   1   4     2402.89     2366.96       94.71 o
 -16   2   4     4585.17     5590.91       99.63 o
 -15   2   4    13235.10    13727.50      185.85 o
 -14   2   4     9558.93     9713.90      191.51 o
 -13   2   4      224.88      244.60      160.09 <
 -12   2   4      716.80      633.53      162.66 o
 -11   2   4    39152.23    41048.66      382.60 o
 -10   2   4    18234.49    18165.43      259.88 o
  -9   2   4     4360.07     4893.74      144.11 o
  -8   2   4     4862.35     5800.68      365.93 o
  -7   2   4      252.47      189.95      210.52 <
  -6   2   4    92682.70    87997.22      542.56 o
  -5   2   4    81114.65    80271.04      761.91 o
  -4   2   4     6624.16     5937.13      204.93 o
  -3   2   4   225316.00   223200.56      945.00 o
  -2   2   4   274563.97   269617.72     1011.59 o
  -1   2   4    56882.70    55515.91      474.55 o
   0   2   4   125883.79   115515.14      708.33 o
   1   2   4    77391.16    75032.99      545.49 o
   2   2   4    33601.44    32255.87      413.25 o
   3   2   4   113975.74   109588.48      735.79 o
   4   2   4      256.54       29.81      265.88 <
   5   2   4      161.41        9.49      339.04 <
   6   2   4    72969.67    71298.92      461.63 o
   7   2   4    11519.25    11062.05      208.68 o
   8   2   4    64289.18    65829.42      467.93 o
   9   2   4      467.29       95.67      161.52 o
  10   2   4     2550.32     2672.76      154.97 o
  11   2   4     3522.89     3865.45      135.55 o
  12   2   4    17542.64    17824.31      194.66 o
  13   2   4     3938.28     4146.54      106.31 o
 -16   3   4    10336.90    12483.58      116.76 o
 -15   3   4     4984.45     5120.84      149.57 o
 -14   3   4     9336.77     9988.86      181.11 o
 -13   3   4     2585.45     2432.39      152.30 o
 -12   3   4     8861.39     8935.01      191.03 o
 -11   3   4      974.06      878.47      151.41 o
 -10   3   4    13350.17    14829.83      227.78 o
  -9   3   4    70399.12    74809.18      480.71 o
  -8   3   4    38787.46    40219.23      338.67 o
  -7   3   4   188460.09   195157.27      893.59 o
  -6   3   4    13494.81    12070.77      225.73 o
  -5   3   4   341778.75   333865.81     1087.98 o
  -4   3   4      469.51       61.10      214.58 o
  -3   3   4   182199.98   176381.31     1133.48 o
  -2   3   4      843.17       56.53      176.05 o
  -1   3   4     4725.50     3985.37      181.38 o
   0   3   4     1761.30     2073.82      231.56 o
   1   3   4   248864.00   245051.86      857.26 o
   2   3   4   120882.20   120939.80      571.94 o
   3   3   4    79561.52    80995.38      485.03 o
   4   3   4   163458.70   161868.11      822.14 o
   5   3   4     8457.68     5965.82      176.42 o
   6   3   4    78997.66    83530.59      506.07 o
   7   3   4     1138.05      140.98      159.53 o
   8   3   4    37964.06    40010.68      367.97 o
   9   3   4      631.52       94.77      168.13 o
  10   3   4     1882.70     2054.52      146.75 o
  11   3   4     6851.34     5903.99      144.36 o
  12   3   4    37541.60    34218.41      272.98 o
  13   3   4     6239.10     7002.32       86.59 o
 -15   4   4     1126.58     1824.39      103.35 o
 -14   4   4    25474.33    25264.98      257.27 o
 -13   4   4      442.36      559.44      158.73 o
 -12   4   4    43332.83    44519.45      396.66 o
 -11   4   4    34280.74    35292.62      362.25 o
 -10   4   4     2547.83     2875.08      143.44 o
  -9   4   4    37900.04    38569.07      364.01 o
  -8   4   4    77787.11    79854.14      495.63 o
  -7   4   4      470.88      419.84      140.37 o
  -6   4   4    20249.42    19739.89      271.44 o
  -5   4   4    37489.25    37079.50      398.04 o
  -4   4   4    15912.23    16261.23      237.93 o
  -3   4   4    11318.79    10889.63      209.12 o
  -2   4   4     6752.32     6564.99      198.10 o
  -1   4   4   269100.22   266809.84     1097.33 o
   0   4   4    27883.05    23496.01      333.84 o
   1   4   4    49407.14    44552.05      456.00 o
   2   4   4    84588.12    91455.48      528.11 o
   3   4   4     8192.00     8199.14      245.39 o
   4   4   4     5296.79     4636.91      166.08 o
   5   4   4    53565.27    56613.70      421.12 o
   6   4   4    48861.83    51010.84      415.89 o
   7   4   4     1419.33     1557.51      155.22 o
   8   4   4     1648.73     1297.21      153.50 o
   9   4   4    13135.43    11440.00      212.44 o
  10   4   4    15038.46    14523.64      216.78 o
  11   4   4     2460.26     2427.43      132.08 o
  12   4   4    12499.54    11491.61      135.91 o
 -14   5   4     9783.80     9368.35      146.73 o
 -13   5   4     3333.87     3196.94      149.58 o
 -12   5   4    13999.31    12818.50      218.97 o
 -11   5   4    19545.65    19144.25      254.92 o
 -10   5   4      215.16       19.81      140.02 <
  -9   5   4    24770.14    24843.51      297.95 o
  -8   5   4     7086.05     6602.85      172.75 o
  -7   5   4    25602.88    25645.35      286.30 o
  -6   5   4     4468.92     3784.87      139.34 o
  -5   5   4    36145.40    34806.16      312.50 o
  -4   5   4    36910.93    37308.45      352.30 o
  -3   5   4     4492.66     3919.05      226.22 o
  -2   5   4    62736.15    64680.47      487.32 o
  -1   5   4    85575.48    85050.05      613.30 o
   0   5   4   159329.36   169216.16      885.16 o
   1   5   4      883.64      580.94      194.09 o
   2   5   4    69559.17    72143.67      459.71 o
   3   5   4     5927.53     5535.83      166.12 o
   4   5   4    16864.52    17810.93      248.18 o
   5   5   4     3124.49     3719.70      164.95 o
   6   5   4     4498.64     4839.50      157.21 o
   7   5   4    44005.24    45060.43      400.43 o
   8   5   4     1082.55     1185.36      148.00 o
   9   5   4    19474.32    17912.46      243.46 o
  10   5   4      286.30       11.83      127.54 o
  11   5   4    13166.52    12054.25      157.41 o
 -13   6   4     3047.84     3076.68      152.76 o
 -12   6   4    82948.85    77688.84      456.64 o
 -11   6   4    17638.26    16642.54      223.18 o
 -10   6   4    15257.75    15621.01      223.24 o
  -9   6   4     9182.58     8365.48      184.01 o
  -8   6   4     2061.17     2153.40      138.72 o
  -7   6   4     5947.11     5204.20      159.35 o
  -6   6   4    25415.17    23604.41      295.04 o
  -5   6   4    12080.12    12793.31      203.60 o
  -4   6   4      102.33        6.40      193.85 <
  -3   6   4    82652.38    83035.02      522.79 o
  -2   6   4     4713.90     4901.20      150.97 o
  -1   6   4   179303.02   181769.52      751.19 o
   0   6   4    30198.13    31381.28      317.03 o
   1   6   4    59871.09    61880.39      459.72 o
   2   6   4    29824.55    31224.11      329.26 o
   3   6   4      422.15      384.47      143.96 o
   4   6   4     2509.58     2834.65      156.35 o
   5   6   4      243.44      223.37      198.28 <
   6   6   4     5847.19     5760.26      159.01 o
   7   6   4      635.18      829.30      135.14 o
   8   6   4     8665.25     8341.88      169.85 o
   9   6   4     1741.85     1662.04      137.58 o
  10   6   4    25062.30    23324.70      222.30 o
 -12   7   4    25112.60    25132.66      209.47 o
 -11   7   4     5442.27     4456.05      149.27 o
 -10   7   4    19856.60    18718.18      219.58 o
  -9   7   4     8860.40     8646.92      166.13 o
  -8   7   4    23565.74    22291.99      267.80 o
  -7   7   4    46357.04    46711.89      375.99 o
  -6   7   4     2284.49     2336.42      145.50 o
  -5   7   4    37273.96    35992.52      355.60 o
  -4   7   4      533.82      639.19      151.15 o
  -3   7   4      121.21       31.40      134.48 <
  -2   7   4    38106.16    38358.35      365.16 o
  -1   7   4      350.24      303.64      147.72 o
   0   7   4    34799.25    36586.48      350.60 o
   1   7   4    60268.23    59561.91      474.25 o
   2   7   4     2644.90     2403.23      145.09 o
   3   7   4     2547.54     2673.19      144.27 o
   4   7   4    13640.88    13303.89      224.77 o
   5   7   4     6490.59     7017.99      156.64 o
   6   7   4     6364.86     6378.93      150.66 o
   7   7   4    10581.47    10973.71      165.55 o
   8   7   4     4612.62     4719.08      116.80 o
   9   7   4    41326.00    39485.11      266.14 o
 -11   8   4     1001.34     1124.81       72.51 o
 -10   8   4    44608.65    42363.02      296.96 o
  -9   8   4     4645.48     4859.38      134.38 o
  -8   8   4    28657.35    28463.21      260.75 o
  -7   8   4      122.97       52.51      136.13 <
  -6   8   4    40318.12    38548.21      337.84 o
  -5   8   4      831.15      977.26      124.50 o
  -4   8   4      937.49     1055.39      147.38 o
  -3   8   4    37744.30    36639.04      346.30 o
  -2   8   4     6962.36     7612.44      160.04 o
  -1   8   4    17096.46    17383.35      236.72 o
   0   8   4    12622.12    12462.02      213.33 o
   1   8   4     6672.27     6611.15      157.05 o
   2   8   4       88.57       46.06      231.77 <
   3   8   4    22236.28    21309.27      261.09 o
   4   8   4    58261.66    59197.50      400.61 o
   5   8   4    18823.93    17125.47      215.72 o
   6   8   4     1115.00     1283.56      128.67 o
   7   8   4     5852.90     5936.66      112.19 o
   8   8   4     6208.28     6744.44       95.74 o
  -9   9   4    33465.50    31684.00      199.47 o
  -8   9   4      899.14     1037.19       66.95 o
  -7   9   4     3186.39     3277.62      101.60 o
  -6   9   4      325.84      349.91       98.74 o
  -5   9   4     1015.56      985.99      124.16 o
  -4   9   4     3139.93     2785.16      116.12 o
  -3   9   4     8609.83     8535.26      159.13 o
  -2   9   4    10689.87    10477.02      170.65 o
  -1   9   4     2860.27     3002.80      130.19 o
   0   9   4      854.49      790.12      120.97 o
   1   9   4     3084.94     3224.47      131.50 o
   2   9   4     3097.29     3131.47      122.41 o
   3   9   4     2036.45     2009.57      110.92 o
   4   9   4     4898.76     4336.68      111.40 o
   5   9   4       76.52        6.21       72.12 <
   6   9   4      270.42      177.76       88.35 o
  -4  10   4    14256.40    13924.31      138.54 o
  -3  10   4     1572.09     1380.93       56.64 o
  -2  10   4       19.76       29.43       63.00 <
  -1  10   4     2505.14     2434.44       98.66 o
   0  10   4     6890.25     7153.34      114.91 o
   1  10   4     3372.97     3731.24       90.15 o
   2  10   4    16158.00    15044.35      130.75 o
 -16   1   5    34208.11    27496.52      256.47 o
 -15   1   5    40008.45    39349.24      333.30 o
 -14   1   5    35904.95    34801.10      353.21 o
 -13   1   5    15711.18    17757.66      256.13 o
 -12   1   5    41968.21    44225.49      414.31 o
 -11   1   5   117854.55   122027.02      676.19 o
 -10   1   5    27301.18    27418.96      318.23 o
  -9   1   5     1220.01     1103.47      162.54 o
  -8   1   5    20320.58    22331.19      387.63 o
  -7   1   5     5041.86     6679.49      236.10 o
  -6   1   5   265013.19   263736.97      971.78 o
  -5   1   5      415.88      240.18      185.58 o
  -4   1   5    33150.66    33455.60      352.94 o
  -3   1   5    27399.78    26248.64      342.19 o
  -2   1   5   210773.02   206579.33      938.07 o
  -1   1   5    53997.80    52270.76      456.02 o
   0   1   5    66038.24    62635.34      495.88 o
   1   1   5    50460.48    43386.39      471.43 o
   2   1   5    29127.95    27060.43      368.30 o
   3   1   5   130027.74   131422.47      832.85 o
   4   1   5    21073.60     9629.18      346.19 o
   5   1   5   116355.15   117290.38      748.70 o
   6   1   5     2748.62      109.06      181.78 o
   7   1   5    16133.60    15240.03      239.58 o
   8   1   5    12454.82    10803.59      215.76 o
   9   1   5    14890.84    16340.10      226.97 o
  10   1   5      137.56       62.46      166.55 <
  11   1   5       22.18       41.57      573.99 <
  12   1   5     1111.78     1285.08      129.50 o
 -16   2   5      359.36      514.65       97.72 o
 -15   2   5     5563.10     5705.50      158.09 o
 -14   2   5    10079.88     9819.61      188.57 o
 -13   2   5     6230.17     6126.84      171.41 o
 -12   2   5   121399.82   123597.97      684.31 o
 -11   2   5    19566.56    21198.65      279.59 o
 -10   2   5   236731.75   245111.30      897.60 o
  -9   2   5     1458.63     1403.65      147.27 o
  -8   2   5   119667.45   131193.30      638.42 o
  -7   2   5     2627.93     3191.00      241.68 o
  -6   2   5    15008.67    16722.52      244.36 o
  -5   2   5      151.60      115.84      157.02 <
  -4   2   5    32401.13    30544.68      404.35 o
  -3   2   5    22532.40    22582.45      361.93 o
  -2   2   5    58398.90    68051.59      493.19 o
  -1   2   5    71504.21    69576.66      583.45 o
   0   2   5     4338.72     3968.14      186.04 o
   1   2   5    94655.84    92720.55      478.68 o
   2   2   5   129053.50   119678.98      728.89 o
   3   2   5    59261.83    54454.58      566.02 o
   4   2   5     1986.40     2159.95      401.52 o
   5   2   5    27580.14    27159.51      409.63 o
   6   2   5    21067.97    20778.60      272.82 o
   7   2   5    53112.39    52920.17      415.79 o
   8   2   5     7051.71     6336.35      174.30 o
   9   2   5     5086.24     4692.98      157.78 o
  10   2   5    11258.30    10700.73      182.82 o
  11   2   5    12397.10    11951.49      180.00 o
  12   2   5    23978.10    22162.96      190.18 o
  13   2   5     1379.05     1496.31       77.07 o
 -16   3   5      215.58      105.13      121.42 <
 -15   3   5     1906.74     1889.61      144.91 o
 -14   3   5     1863.00     1956.69      160.23 o
 -13   3   5     1662.13     1927.84      158.96 o
 -12   3   5       46.92       35.14      154.36 <
 -11   3   5      112.31       70.79      152.16 <
 -10   3   5    21826.48    23219.96      288.09 o
  -9   3   5    16298.23    16271.25      240.62 o
  -8   3   5     4141.04     4148.25      132.93 o
  -7   3   5    51671.29    56362.05      356.35 o
  -6   3   5    36455.21    36484.94      331.72 o
  -5   3   5    21897.27    21201.87      270.26 o
  -4   3   5     2438.14      762.39      182.88 o
  -3   3   5      109.22       23.34      160.88 <
  -2   3   5    33881.86    27219.22      362.26 o
  -1   3   5    99189.78    88861.58      591.99 o
   0   3   5      208.75      369.28      161.58 <
   1   3   5    33790.49    32078.45      364.69 o
   2   3   5    90633.65    91523.29      649.91 o
   3   3   5    24856.85    25218.90      366.70 o
   4   3   5      177.57       30.93      172.76 <
   5   3   5    63206.00    62550.36      456.54 o
   6   3   5     1279.66     1226.49      170.84 o
   7   3   5    32788.30    32997.25      347.32 o
   8   3   5      786.32       58.21      151.92 o
   9   3   5     4531.32     4501.81      147.45 o
  10   3   5     6279.49     6238.49      136.26 o
  11   3   5      641.83      501.84      139.67 o
  12   3   5     2121.06     1939.96       89.42 o
 -15   4   5      275.05      362.39      115.77 o
 -14   4   5     9471.42     8541.62      174.54 o
 -13   4   5      893.95      868.24      161.58 o
 -12   4   5    15252.75    14125.33      240.68 o
 -11   4   5       94.55        5.40      150.23 <
 -10   4   5    13243.39    13365.38      231.12 o
  -9   4   5     8322.25     8794.04      183.26 o
  -8   4   5   117691.71   124274.80      620.34 o
  -7   4   5     1937.42     1594.54      132.09 o
  -6   4   5      800.84     1175.06      134.24 o
  -5   4   5     1524.49     1268.30      205.96 o
  -4   4   5     1815.22     1670.82      245.53 o
  -3   4   5   109702.65   108680.16      637.46 o
  -2   4   5    20769.69    19959.05      294.42 o
  -1   4   5      447.44      458.03      219.35 o
   0   4   5    20658.18    22966.82      310.73 o
   1   4   5   146762.77   153946.94      812.68 o
   2   4   5      288.11       45.91      711.49 <
   3   4   5    52502.95    55784.25      410.99 o
   4   4   5     7343.77     6832.20      178.02 o
   5   4   5     3961.33     3987.68      163.12 o
   6   4   5      905.75     1063.00      159.83 o
   7   4   5      997.55      789.28      144.77 o
   8   4   5     1002.47      112.15      141.40 o
   9   4   5     7635.65     6923.49      162.28 o
  10   4   5     4601.17     4761.72      131.35 o
  11   4   5      619.11      531.87      115.98 o
 -14   5   5    11449.30     9845.88      168.17 o
 -13   5   5       93.03      177.98      191.48 <
 -12   5   5    23639.35    22788.00      278.71 o
 -11   5   5    11570.40    10828.44      203.50 o
 -10   5   5     9091.38     9080.47      191.62 o
  -9   5   5    46128.94    47472.81      408.14 o
  -8   5   5    30255.93    28347.07      321.69 o
  -7   5   5    21778.20    19875.71      268.65 o
  -6   5   5    65397.20    65511.51      434.28 o
  -5   5   5     5123.94     5096.80      150.60 o
  -4   5   5    65172.46    67240.96      404.25 o
  -3   5   5    87769.38    91069.36      481.03 o
  -2   5   5     2893.78     2790.75      137.48 o
  -1   5   5    57079.94    57200.75      401.88 o
   0   5   5      200.96       75.51      137.47 <
   1   5   5    38104.95    35757.25      344.32 o
   2   5   5      719.59      811.91      149.09 o
   3   5   5      949.70     1195.55      155.40 o
   4   5   5    11069.10    10877.33      210.91 o
   5   5   5   107321.51   108089.28      629.46 o
   6   5   5    35129.46    34354.75      363.19 o
   7   5   5    13908.39    13458.54      225.25 o
   8   5   5    19854.86    18693.01      252.01 o
   9   5   5     5540.41     5906.41      130.74 o
  10   5   5     2402.65     2037.54      129.82 o
 -13   6   5     7813.38     6551.81      151.08 o
 -12   6   5       87.97       32.36      141.01 <
 -11   6   5     3208.60     3245.88      137.14 o
 -10   6   5     1046.63     1007.33      142.07 o
  -9   6   5      221.63      243.44      142.41 <
  -8   6   5     4598.15     4147.98      149.13 o
  -7   6   5    61227.75    59714.04      455.37 o
  -6   6   5    36461.69    35628.15      352.37 o
  -5   6   5    67800.35    68711.59      481.03 o
  -4   6   5    17042.49    16373.71      247.00 o
  -3   6   5    28914.54    29784.64      326.80 o
  -2   6   5     9570.42    10183.17      195.65 o
  -1   6   5     8405.40     9230.89      182.28 o
   0   6   5     1200.05     1276.11      156.06 o
   1   6   5     1507.55     1343.75      148.80 o
   2   6   5     4183.55     4699.47      152.25 o
   3   6   5      231.50      175.39      174.40 <
   4   6   5    14464.00    14084.63      244.02 o
   5   6   5       95.31       20.11      138.83 <
   6   6   5    13021.03    13409.40      212.33 o
   7   6   5      558.87      578.01      134.15 o
   8   6   5    20355.80    19904.47      238.49 o
   9   6   5     1083.50      950.54      133.00 o
 -12   7   5      167.30      317.76      117.29 <
 -11   7   5     3061.76     2773.40      146.63 o
 -10   7   5     2146.72     2516.00      150.07 o
  -9   7   5     8103.71     8023.26      162.50 o
  -8   7   5    15584.80    15159.33      221.58 o
  -7   7   5     5578.24     5626.53      165.93 o
  -6   7   5    38321.54    38599.71      370.94 o
  -5   7   5    66654.67    66913.40      482.71 o
  -4   7   5    11017.95    11650.94      208.70 o
  -3   7   5     7851.43     8130.11      182.58 o
  -2   7   5    16551.68    16664.55      248.53 o
  -1   7   5     6622.24     6980.90      174.93 o
   0   7   5    20682.22    21801.23      289.67 o
   1   7   5     1123.27     1130.17      148.51 o
   2   7   5     6290.61     6487.51      161.47 o
   3   7   5    10058.94    10735.29      196.63 o
   4   7   5      154.74      136.11      132.15 <
   5   7   5    23836.64    23695.32      270.43 o
   6   7   5     5626.13     5766.18      131.71 o
   7   7   5    19067.06    19802.59      208.66 o
   8   7   5     3314.09     3137.52       98.93 o
   9   7   5    14602.10    14554.32      133.14 o
 -11   8   5     4607.19     5087.81       81.30 o
 -10   8   5     2117.06     1978.19      124.04 o
  -9   8   5      165.57       73.38      121.92 <
  -8   8   5    13932.27    13844.97      191.24 o
  -7   8   5    10658.07    10563.20      177.77 o
  -6   8   5     2171.53     2140.14      133.09 o
  -5   8   5    50711.65    50548.87      378.71 o
  -4   8   5      289.66      296.29      135.73 o
  -3   8   5      236.11      288.85      138.44 <
  -2   8   5     4504.86     4606.93      148.90 o
  -1   8   5     2627.41     2771.42      143.29 o
   0   8   5      392.02      339.08      131.88 o
   1   8   5    27671.40    27073.61      293.76 o
   2   8   5       67.83      148.81      155.39 <
   3   8   5    24440.10    23734.41      264.67 o
   4   8   5    14732.93    14290.60      195.54 o
   5   8   5      353.42      225.82      126.69 o
   6   8   5    15393.75    13233.18      170.01 o
   7   8   5     3036.15     3087.36       86.03 o
  -8   9   5      454.03      423.19       62.89 o
  -7   9   5    15841.30    14091.65      160.65 o
  -6   9   5      246.02      316.08      131.07 <
  -5   9   5    17216.00    15843.46      187.36 o
  -4   9   5     3726.05     3766.32      130.67 o
  -3   9   5     2890.81     2568.95      134.12 o
  -2   9   5     9521.07     8860.40      153.61 o
  -1   9   5    10562.80    10765.40      159.82 o
   0   9   5    32209.10    32598.37      263.35 o
   1   9   5     8078.39     8175.28      144.45 o
   2   9   5     6766.94     6294.15      126.60 o
   3   9   5     3074.96     2650.21      123.18 o
   4   9   5     1492.12     1328.96       77.62 o
   5   9   5      904.16      877.20       87.06 o
  -3  10   5    13478.80    13175.44      120.64 o
  -2  10   5      592.98      817.93      109.60 o
  -1  10   5    11918.70    12495.54      135.74 o
   0  10   5      152.32      228.80       81.09 <
   1  10   5     2898.04     3149.73       50.03 o
 -16   0   6      891.43      575.90      146.26 o
 -15   0   6    39784.05    36610.82      350.99 o
 -14   0   6     1136.78     1140.76      160.93 o
 -13   0   6    49033.80    53794.95      449.20 o
 -12   0   6    13896.73    13094.84      254.59 o
 -11   0   6     2240.89     2550.48      180.88 o
 -10   0   6    63151.02    67768.59      467.93 o
  -9   0   6    31752.00    33909.41      314.90 o
  -8   0   6    56475.41    59942.57      365.25 o
  -7   0   6    16163.70    21989.51      254.41 o
  -6   0   6   643893.00   657706.56     2649.12 o
  -5   0   6     6395.73     6219.84      131.99 o
  -4   0   6    22886.95    22040.34      337.22 o
  -3   0   6     3549.10     3932.07      115.60 o
  -2   0   6     6922.05     5365.81      246.42 o
  -1   0   6     8141.82     8342.06      221.12 o
   0   0   6     4764.89     3009.76      180.58 o
   1   0   6     7001.52     6670.20      170.19 o
   2   0   6    45241.20    46502.35      435.20 o
   3   0   6    88822.34    80154.15      628.93 o
   4   0   6    66090.16    65373.50      529.42 o
   5   0   6    52368.07    51445.71      406.48 o
   6   0   6    28753.75    28800.45      334.86 o
   7   0   6    54831.40    54947.17      457.57 o
   8   0   6    17753.45    18717.60      262.88 o
   9   0   6    12290.15    10998.12      197.57 o
  10   0   6    10351.20     9692.09      168.37 o
  11   0   6    21366.00    21209.46      204.42 o
  12   0   6     1619.60     1744.67       92.56 o
 -15   1   6     3482.06     3655.63      156.05 o
 -14   1   6     1092.23     1265.65      159.13 o
 -13   1   6     9894.46     9863.29      209.81 o
 -12   1   6       72.85       77.79      160.06 <
 -11   1   6    27455.61    27555.26      334.11 o
 -10   1   6    35935.27    36866.31      361.72 o
  -9   1   6    14042.09    15672.65      216.39 o
  -8   1   6      115.06       23.94      337.34 <
  -7   1   6     4163.74     3882.73      250.31 o
  -6   1   6     9681.26     8561.38      208.34 o
  -5   1   6     3561.97     3299.35      176.22 o
  -4   1   6    33580.40    31682.53      289.24 o
  -3   1   6     3483.96     4378.84      166.28 o
  -2   1   6   224911.47   222893.58     1152.80 o
  -1   1   6   135117.02   117389.82      900.17 o
   0   1   6    14703.63    10194.03      276.50 o
   1   1   6    77194.20    73350.53      629.80 o
   2   1   6     2605.35     2200.23      212.00 o
   3   1   6     3151.61     3644.67      278.13 o
   4   1   6    23332.72    23255.69      340.69 o
   5   1   6     6785.18     6250.71      169.92 o
   6   1   6     8743.51     8874.80      187.11 o
   7   1   6    72336.57    72311.55      517.19 o
   8   1   6      312.33       18.01      157.56 o
   9   1   6    19629.90    17073.38      241.57 o
  10   1   6      969.73      927.77      155.34 o
  11   1   6     7214.18     7043.78      130.58 o
  12   1   6        2.03        9.80       75.42 <
 -15   2   6       71.61       91.24      150.92 <
 -14   2   6    10807.75    11031.95      200.75 o
 -13   2   6      107.00       58.84      240.37 <
 -12   2   6      456.22      348.33      162.86 o
 -11   2   6     3031.34     2823.18      163.10 o
 -10   2   6     3248.25     3247.47      153.63 o
  -9   2   6    15615.76    15427.95      227.89 o
  -8   2   6    16224.81    17566.62      213.45 o
  -7   2   6    43138.22    44586.30      415.31 o
  -6   2   6     5918.74     5627.75      196.21 o
  -5   2   6    61952.00    57514.43      413.64 o
  -4   2   6    16671.68    19200.64      235.94 o
  -3   2   6    45545.20    43879.19      344.47 o
  -2   2   6    52282.27    49046.21      449.97 o
  -1   2   6     7642.47     2658.62      176.35 o
   0   2   6     3457.64     2526.35      164.47 o
   1   2   6    38625.08    32706.00      368.99 o
   2   2   6    58095.67    59701.55      552.26 o
   3   2   6     1433.98      624.85      303.03 o
   4   2   6    57946.78    57015.80      429.20 o
   5   2   6    67336.58    68958.77      480.78 o
   6   2   6    50076.17    50941.64      427.89 o
   7   2   6     1485.07     1638.88      181.72 o
   8   2   6      191.76      199.01      176.09 <
   9   2   6     2182.31     2428.83      141.16 o
  10   2   6     7786.81     7330.10      142.90 o
  11   2   6     4383.07     4204.19      117.89 o
  12   2   6     4255.26     4124.84       78.53 o
 -16   3   6     9424.33     8590.87      135.56 o
 -15   3   6    18511.28    18643.21      201.52 o
 -14   3   6      272.24      178.48      155.31 <
 -13   3   6    65095.45    64592.62      476.42 o
 -12   3   6     2164.93     2366.65      148.67 o
 -11   3   6    19181.23    20436.80      279.66 o
 -10   3   6     1516.84     1600.91      151.05 o
  -9   3   6    27205.45    28252.43      306.04 o
  -8   3   6      290.96      304.38      139.40 o
  -7   3   6     6613.92     5720.00      146.89 o
  -6   3   6    14747.13    15434.96      235.50 o
  -5   3   6    40095.83    40431.64      388.83 o
  -4   3   6   274036.84   269091.44     1026.45 o
  -3   3   6     3356.11     2419.71      153.37 o
  -2   3   6   254787.41   248688.12      991.09 o
  -1   3   6     5559.89     5810.04      204.77 o
   0   3   6    57180.77    62434.38      498.89 o
   1   3   6     6834.05     6060.35      241.62 o
   2   3   6      910.81     1119.72      158.11 o
   3   3   6     5823.47     5080.38      179.38 o
   4   3   6    15509.70    16217.76      241.23 o
   5   3   6    15001.57    14260.02      243.02 o
   6   3   6    11180.33    10479.87      213.19 o
   7   3   6    84799.44    86404.80      547.52 o
   8   3   6     9608.09     7955.21      191.37 o
   9   3   6    78371.39    73763.06      483.60 o
  10   3   6      755.31      808.21      126.64 o
  11   3   6    13901.90    13333.84      164.49 o
 -15   4   6     1426.69     1363.24      134.56 o
 -14   4   6    28911.88    25960.29      273.30 o
 -13   4   6     6065.09     5834.38      152.07 o
 -12   4   6     1500.31     1441.73      147.90 o
 -11   4   6    22142.06    22511.92      290.58 o
 -10   4   6    20984.27    23960.17      284.36 o
  -9   4   6     1589.83     2119.67      149.66 o
  -8   4   6    28022.61    28672.32      292.63 o
  -7   4   6      241.75       83.56      144.16 <
  -6   4   6     7101.65     7839.53      150.64 o
  -5   4   6     3029.41     2236.18      126.15 o
  -4   4   6     2499.70     2498.40      222.86 o
  -3   4   6    15397.88    15796.73      313.13 o
  -2   4   6    32293.43    29924.12      394.38 o
  -1   4   6     9799.92    10249.52      304.99 o
   0   4   6    59186.99    61104.59      416.05 o
   1   4   6     3577.65     4000.36      139.64 o
   2   4   6     2797.01     3349.85      150.35 o
   3   4   6      777.81     1138.11      162.48 o
   4   4   6      764.08      737.59      162.33 o
   5   4   6     7589.69     8861.12      188.15 o
   6   4   6     5490.34     5336.06      162.84 o
   7   4   6    26106.39    26465.83      310.51 o
   8   4   6    13510.02    12852.98      213.35 o
   9   4   6      809.80      238.54      138.15 o
  10   4   6     8615.94     8512.44      136.52 o
  11   4   6    12908.50    16695.49      116.53 o
 -14   5   6     6314.63     6175.64      136.66 o
 -13   5   6    23461.80    22075.95      244.78 o
 -12   5   6      984.56     1112.63      150.30 o
 -11   5   6     8237.87     7971.71      173.46 o
 -10   5   6    18167.71    19783.58      257.82 o
  -9   5   6      764.92      519.76      153.73 o
  -8   5   6    15718.24    16049.60      237.79 o
  -7   5   6     1335.71      834.68      151.64 o
  -6   5   6    34670.45    35693.02      319.97 o
  -5   5   6      364.92      752.90      139.39 o
  -4   5   6    10714.44    10214.15      177.01 o
  -3   5   6    16680.11    16626.13      221.66 o
  -2   5   6    18704.68    19729.49      246.60 o
  -1   5   6    11645.94    13422.83      201.96 o
   0   5   6    48395.59    51051.42      414.97 o
   1   5   6    63129.28    68214.57      491.94 o
   2   5   6    25145.29    28254.57      309.35 o
   3   5   6    42042.45    43155.24      408.15 o
   4   5   6    11618.98    11757.01      220.04 o
   5   5   6    18975.16    19949.42      269.18 o
   6   5   6      164.99      107.83      143.99 <
   7   5   6     2365.52     2526.89      131.24 o
   8   5   6     2598.36     2609.61      129.61 o
   9   5   6     3810.72     4031.84      103.09 o
 -13   6   6     1010.29      903.08      139.78 o
 -12   6   6      387.92      496.27      147.21 o
 -11   6   6    24949.93    23138.34      257.26 o
 -10   6   6    23862.42    24105.06      270.00 o
  -9   6   6    37240.18    37922.67      347.27 o
  -8   6   6     4112.83     4164.55      158.90 o
  -7   6   6    10313.43    10879.11      198.37 o
  -6   6   6    18715.27    17715.56      264.24 o
  -5   6   6    83940.81    82752.23      537.76 o
  -4   6   6      320.26      310.95      150.39 o
  -3   6   6    28778.57    28753.11      316.10 o
  -2   6   6     4589.29     5049.26      155.15 o
  -1   6   6    22733.54    23071.74      295.81 o
   0   6   6   244192.88   257180.88      962.23 o
   1   6   6    11615.29    12140.41      220.33 o
   2   6   6     7587.90     7073.89      185.25 o
   3   6   6    34684.20    36350.70      363.28 o
   4   6   6    44311.84    44977.15      402.78 o
   5   6   6     4275.11     4291.73      143.85 o
   6   6   6       61.02       66.11      220.40 <
   7   6   6    10288.60    11080.08      174.07 o
   8   6   6     3164.71     3069.28      113.74 o
 -12   7   6     2836.25     3268.02      107.60 o
 -11   7   6     5924.49     5586.92      148.88 o
 -10   7   6     6059.95     5285.09      144.13 o
  -9   7   6     1802.37     1431.95      139.51 o
  -8   7   6    12399.35    11216.09      199.70 o
  -7   7   6    12132.75    12018.97      214.43 o
  -6   7   6     2202.89     2464.15      161.60 o
  -5   7   6    57745.67    57112.69      456.49 o
  -4   7   6    36237.56    36421.38      357.35 o
  -3   7   6    16826.89    16735.81      250.41 o
  -2   7   6    12141.10    12932.74      212.62 o
  -1   7   6     2648.51     3053.62      146.58 o
   0   7   6      343.92      506.23      139.93 o
   1   7   6    32559.55    33043.67      341.03 o
   2   7   6    10996.96    11746.68      204.43 o
   3   7   6    12298.28    12766.49      211.56 o
   4   7   6    13714.41    13404.94      210.79 o
   5   7   6     1005.50      893.24      129.44 o
   6   7   6     2182.64     2094.33      113.37 o
   7   7   6     2777.81     2848.93       99.94 o
   8   7   6     5392.79     5094.15       87.10 o
 -10   8   6    19393.15    18857.83      174.42 o
  -9   8   6      181.70      136.42      107.83 <
  -8   8   6     2311.24     2321.20      113.30 o
  -7   8   6    15057.50    14087.30      196.27 o
  -6   8   6     4980.96     4781.85      136.23 o
  -5   8   6     7856.05     8498.37      167.78 o
  -4   8   6     3946.95     3932.49      136.53 o
  -3   8   6     7875.76     7505.06      164.96 o
  -2   8   6     2763.50     3067.13      141.67 o
  -1   8   6    15852.40    15971.11      224.38 o
   0   8   6      202.35      327.24      117.89 <
   1   8   6    13386.45    12895.77      192.52 o
   2   8   6     1667.15     1469.94      128.03 o
   3   8   6     3144.55     3175.12      119.23 o
   4   8   6      550.24      593.55      122.68 o
   5   8   6     6252.99     6943.57      113.57 o
   6   8   6    12769.10    11607.79      137.25 o
  -8   9   6     2181.25     2264.99       63.56 o
  -7   9   6     3773.12     4153.34       79.16 o
  -6   9   6     2044.71     1929.13      107.66 o
  -5   9   6      239.39      177.85      123.72 <
  -4   9   6     3783.68     3888.29      126.90 o
  -3   9   6     1282.02     1395.76      126.43 o
  -2   9   6    12348.13    12969.40      164.42 o
  -1   9   6     4826.91     4983.03      119.62 o
   0   9   6      220.29      254.49      117.01 <
   1   9   6      127.61       97.83      114.42 <
   2   9   6      500.90      512.43      104.98 o
   3   9   6       38.78        0.58       78.95 <
 -15   1   7      494.43      393.64      156.36 o
 -14   1   7    31570.50    31630.16      336.22 o
 -13   1   7    46721.41    47855.53      430.32 o
 -12   1   7    59448.41    64060.64      487.18 o
 -11   1   7   159639.83   171998.55      802.36 o
 -10   1   7    61653.74    63564.25      487.62 o
  -9   1   7    48548.90    51408.41      400.69 o
  -8   1   7    14470.20    14248.75      198.82 o
  -7   1   7    13985.46    15283.96      250.03 o
  -6   1   7      174.49       53.79      222.68 <
  -5   1   7    52193.37    48925.03      337.96 o
  -4   1   7    40818.51    33821.75      259.93 o
  -3   1   7   172222.77   160847.72      653.03 o
  -2   1   7    62504.79    44571.77      446.80 o
  -1   1   7   262891.53   244561.58      999.25 o
   0   1   7   252530.64   240334.27      887.78 o
   1   1   7   100805.53    92669.65      604.28 o
   2   1   7    38014.24    37503.68      374.81 o
   3   1   7     1587.50     1493.72      148.45 o
   4   1   7      777.65      459.67      167.00 o
   5   1   7      448.28      370.54      180.81 o
   6   1   7    39270.79    39835.08      386.89 o
   7   1   7    46042.20    43829.06      400.35 o
   8   1   7    11987.80    11959.06      216.99 o
   9   1   7     1055.45      376.63      142.49 o
  10   1   7    53839.55    55368.02      320.35 o
  11   1   7     8237.97     9037.24      116.55 o
 -16   2   7    30608.00    29150.24      245.07 o
 -15   2   7     5854.72     6066.63      157.63 o
 -14   2   7    10035.66     9586.34      185.83 o
 -13   2   7     2711.23     2823.24      164.07 o
 -12   2   7     1260.42     1161.58      165.74 o
 -11   2   7    27431.81    28397.76      332.23 o
 -10   2   7    71704.87    74148.70      512.23 o
  -9   2   7    92750.99   100662.22      544.75 o
  -8   2   7     1423.15     1505.07      143.05 o
  -7   2   7   157769.58   167403.02      615.77 o
  -6   2   7      377.75       23.44      225.84 <
  -5   2   7    25761.29    29108.25      218.21 o
  -4   2   7     2339.05     2106.90       96.22 o
  -3   2   7   153743.88   153355.70      646.91 o
  -2   2   7    54838.52    56848.27      489.61 o
  -1   2   7     3680.03      240.99      200.46 o
   0   2   7      232.18       15.01      215.67 <
   1   2   7    52985.86    52929.64      484.93 o
   2   2   7    10506.68     7391.84      180.90 o
   3   2   7    37524.35    35595.55      354.57 o
   4   2   7    34971.62    34788.30      364.00 o
   5   2   7    71100.64    74380.16      526.03 o
   6   2   7    45412.75    47379.65      439.80 o
   7   2   7     6795.14     2651.96      182.29 o
   8   2   7    17126.54    16835.60      234.89 o
   9   2   7     4936.85     5515.16      144.84 o
  10   2   7       46.10       22.72      100.31 <
  11   2   7     3833.94     3786.33       80.82 o
 -15   3   7     9642.29     9757.45      152.79 o
 -14   3   7      963.32     1269.42      161.39 o
 -13   3   7     1850.11     2179.10      160.13 o
 -12   3   7    19193.09    20084.34      271.10 o
 -11   3   7    27893.67    30384.57      324.64 o
 -10   3   7      203.38       29.32      162.00 <
  -9   3   7       85.02       16.70      154.13 <
  -8   3   7     3681.65     4172.62      148.24 o
  -7   3   7     6041.03     6823.80      155.37 o
  -6   3   7    97415.01    96162.84      485.57 o
  -5   3   7     3557.91     3938.53      122.96 o
  -4   3   7     7092.03     5955.45      300.21 o
  -3   3   7     4331.22     4002.68      281.42 o
  -2   3   7     5024.84     4277.59      302.65 o
  -1   3   7     1151.39     1093.56      164.62 o
   0   3   7    10403.51     9728.37      179.20 o
   1   3   7      589.74      144.70      138.86 o
   2   3   7    22583.34    22328.10      274.22 o
   3   3   7    51994.52    52881.35      433.05 o
   4   3   7     5586.19     2015.51      188.28 o
   5   3   7     9412.20     9450.79      215.81 o
   6   3   7     7506.38     7858.04      199.76 o
   7   3   7      807.24      905.70      153.14 o
   8   3   7       93.19        0.85      133.59 <
   9   3   7     4841.98     4952.80      123.46 o
  10   3   7      489.58      529.20      113.12 o
  11   3   7      885.43      902.08       80.16 o
 -15   4   7     3992.07     3895.19      130.18 o
 -14   4   7    51677.27    45800.32      351.25 o
 -13   4   7    13995.65    14283.85      213.89 o
 -12   4   7     7157.35     7004.03      167.69 o
 -11   4   7     2616.35     2379.30      149.76 o
 -10   4   7     3790.12     4168.96      155.93 o
  -9   4   7    12633.71    13085.59      212.46 o
  -8   4   7     1768.32     1674.72      152.96 o
  -7   4   7    58358.37    58835.72      411.86 o
  -6   4   7      245.29        1.84      133.39 <
  -5   4   7   125497.56   132545.06      577.29 o
  -4   4   7     4879.28     4863.86      132.23 o
  -3   4   7    67981.84    72687.54      431.60 o
  -2   4   7    17463.67    17960.40      244.86 o
  -1   4   7     9247.80     9396.36      177.37 o
   0   4   7       98.69       25.67      173.64 <
   1   4   7     1651.49     1812.24      141.51 o
   2   4   7    61109.45    67444.95      474.87 o
   3   4   7     3292.83     2709.22      169.79 o
   4   4   7    68070.62    68110.50      515.22 o
   5   4   7     5798.23     5928.26      175.01 o
   6   4   7    32189.89    32715.26      340.96 o
   7   4   7     1847.72     1393.99      154.54 o
   8   4   7    35344.64    34406.97      303.79 o
   9   4   7      373.58      718.71      113.03 o
  10   4   7      211.35      200.11       87.81 o
 -14   5   7      374.92      217.55      140.05 o
 -13   5   7     1999.88     2185.31      152.17 o
 -12   5   7    26784.32    26926.14      274.99 o
 -11   5   7    16567.34    15834.46      237.55 o
 -10   5   7      845.75      653.85      161.43 o
  -9   5   7    73844.27    77394.21      537.48 o
  -8   5   7    27054.41    25457.40      297.33 o
  -7   5   7      421.09      364.44      151.04 o
  -6   5   7    26153.00    25123.71      288.51 o
  -5   5   7     5061.90     4587.11      141.13 o
  -4   5   7      311.21       95.34      134.40 o
  -3   5   7    32060.04    33069.84      322.21 o
  -2   5   7       59.22       24.91      134.94 <
  -1   5   7    41624.59    45409.57      399.54 o
   0   5   7   111720.86   122522.20      653.48 o
   1   5   7    22546.29    24454.04      297.72 o
   2   5   7    53541.47    58555.29      456.28 o
   3   5   7      191.66       16.76      157.49 <
   4   5   7    30119.35    30728.00      334.47 o
   5   5   7      201.83      203.59      131.29 <
   6   5   7       75.43       10.70      120.46 <
   7   5   7       75.25       60.70       98.00 <
   8   5   7     2371.66     2575.16      113.06 o
   9   5   7      719.35      712.79      100.65 o
 -13   6   7    30464.30    26763.50      256.74 o
 -12   6   7    22425.37    19976.52      233.29 o
 -11   6   7     1103.47      957.12      148.81 o
 -10   6   7    26505.42    25821.93      282.29 o
  -9   6   7     3026.63     2815.24      137.57 o
  -8   6   7    12717.15    13157.07      216.60 o
  -7   6   7     1204.83     1100.02      173.34 o
  -6   6   7      377.81      148.89      161.05 o
  -5   6   7    11394.62    11112.87      206.82 o
  -4   6   7    53614.18    55713.77      433.78 o
  -3   6   7    13564.22    14191.37      224.69 o
  -2   6   7    61259.66    62874.49      472.37 o
  -1   6   7     3426.71     3948.81      151.95 o
   0   6   7    33083.60    37273.26      358.10 o
   1   6   7     6529.22     6165.93      178.41 o
   2   6   7     5738.25     6223.96      165.32 o
   3   6   7     9897.61    10447.25      199.36 o
   4   6   7     6014.56     6706.56      158.92 o
   5   6   7     1289.85     1448.58      127.53 o
   6   6   7      269.35      281.03      115.30 o
   7   6   7     4784.44     4921.71      113.69 o
   8   6   7     2352.35     2607.82      106.31 o
 -12   7   7     3303.14     3334.68       99.66 o
 -11   7   7     6814.88     6664.74      116.83 o
 -10   7   7     2553.08     2376.86      135.73 o
  -9   7   7     8808.33     9140.21      161.26 o
  -8   7   7    19387.87    18535.62      233.42 o
  -7   7   7     2307.78     2483.98      157.86 o
  -6   7   7    17034.79    17226.75      240.60 o
  -5   7   7     1893.85     1923.09      151.54 o
  -4   7   7    71298.23    73217.66      488.22 o
  -3   7   7     1126.64     1304.25      157.02 o
  -2   7   7      259.95      468.04      154.05 <
  -1   7   7      612.20      709.17      147.72 o
   0   7   7      951.01     1115.50      152.40 o
   1   7   7    25163.40    26377.62      304.83 o
   2   7   7     2661.11     2636.94      142.43 o
   3   7   7     7998.18     7310.47      165.02 o
   4   7   7      109.03       39.77      126.76 <
   5   7   7    12846.24    13193.24      170.19 o
   6   7   7      421.05      317.78      118.77 o
 -10   8   7    15089.90    16398.43      140.72 o
  -9   8   7     1058.63     1193.03       74.37 o
  -8   8   7    11078.42    10876.95      154.02 o
  -7   8   7     9625.47     9407.06      154.29 o
  -6   8   7       63.46        3.92      118.47 <
  -5   8   7     3728.46     3960.38      142.72 o
  -4   8   7    17905.98    18061.72      228.53 o
  -3   8   7     6825.71     6624.26      156.71 o
  -2   8   7    34998.20    36565.62      329.59 o
  -1   8   7      321.38      275.80      136.89 o
   0   8   7    22009.76    21540.80      249.22 o
   1   8   7     3507.11     3210.05      133.21 o
   2   8   7     9723.58    10094.28      156.59 o
   3   8   7     6601.79     6604.12      129.11 o
   4   8   7    15670.10    16060.85      150.05 o
   5   8   7      549.72      708.85       87.50 o
  -6   9   7    49116.90    57206.33      259.72 o
  -5   9   7       50.36       50.73       96.12 <
  -4   9   7    44201.30    47491.80      290.93 o
  -3   9   7    10642.54    11194.28      137.68 o
  -2   9   7     2210.57     2271.35      127.29 o
  -1   9   7     4290.95     4130.56      125.45 o
   0   9   7    15286.40    15155.03      163.95 o
   1   9   7     1310.50     1307.32       82.79 o
   2   9   7    12979.40    12629.10      125.63 o
 -16   0   8    26964.90    28544.97      157.88 o
 -15   0   8    13398.72    11925.81      197.69 o
 -14   0   8    62425.35    59311.62      441.27 o
 -13   0   8    11953.20    12589.39      228.02 o
 -12   0   8    35810.07    36573.05      388.64 o
 -11   0   8      113.19       30.02      438.16 <
 -10   0   8    13160.25    14221.12      235.24 o
  -9   0   8     3060.01     3116.70      140.68 o
  -8   0   8     1943.92     2388.06      118.38 o
  -7   0   8    17044.58    18374.19      210.27 o
  -6   0   8    41577.30    49999.08      302.41 o
  -5   0   8   255542.25   251321.20      721.18 o
  -4   0   8    18068.60    16674.69      191.27 o
  -3   0   8   118483.61   117698.66      473.30 o
  -2   0   8   122821.01   116342.88      459.95 o
  -1   0   8    41783.10    23930.95      297.43 o
   0   0   8    12485.00    15049.19      275.26 o
   1   0   8   322171.53   278656.22      842.18 o
   2   0   8     5342.34     4766.64      122.97 o
   3   0   8    14733.35    14695.33      213.20 o
   4   0   8     5501.97     3588.05      152.23 o
   5   0   8      579.22      723.06      140.90 o
   6   0   8   116377.51   113852.92      658.43 o
   7   0   8    58890.25    62277.62      447.31 o
   8   0   8     1913.72     1811.70      141.80 o
   9   0   8    28835.35    30788.37      244.67 o
  10   0   8    18151.50    19430.18      166.36 o
 -15   1   8      812.47      899.49      167.49 o
 -14   1   8      200.77      129.30      167.61 <
 -13   1   8     3383.35     3610.76      177.22 o
 -12   1   8      436.08      499.69      182.74 o
 -11   1   8     5338.15     5632.05      192.59 o
 -10   1   8   112179.33   117831.23      644.36 o
  -9   1   8      368.08      211.88      146.02 o
  -8   1   8   120098.67   123412.26      568.84 o
  -7   1   8    52798.85    53017.00      359.33 o
  -6   1   8    61472.63    59870.94      365.76 o
  -5   1   8     2152.74     1968.43       87.69 o
  -4   1   8    22472.61    21940.06      212.66 o
  -3   1   8     8241.26     7917.68      147.07 o
  -2   1   8    14277.18    15656.32      220.79 o
  -1   1   8     9987.89     9632.21      225.01 o
   0   1   8     2468.94     1495.76      143.92 o
   1   1   8    47912.63    48738.43      336.22 o
   2   1   8     8748.06     7332.28      159.61 o
   3   1   8    15491.59    14365.85      219.25 o
   4   1   8     7479.84     7634.80      180.12 o
   5   1   8    12962.38    13260.32      231.95 o
   6   1   8     4166.17     4626.08      158.88 o
   7   1   8      113.04       57.03      128.96 <
   8   1   8     5172.85     5352.69      136.60 o
   9   1   8      254.19      505.65      137.56 <
  10   1   8     1981.80     2342.01      114.01 o
 -15   2   8     4112.65     3659.34      147.73 o
 -14   2   8    13156.03    12480.63      204.70 o
 -13   2   8    31077.51    31875.36      324.15 o
 -12   2   8      234.25      124.30      174.50 <
 -11   2   8      729.63      432.97      184.50 o
 -10   2   8     7228.65     7948.02      187.52 o
  -9   2   8     4639.72     5539.61      154.94 o
  -8   2   8    38126.45    39034.35      337.94 o
  -7   2   8     2964.80     3055.55      153.30 o
  -6   2   8      858.17      703.94      124.30 o
  -5   2   8    15311.61    16125.95      183.55 o
  -4   2   8     1455.07     1046.36      102.48 o
  -3   2   8      596.39      611.18      267.77 o
  -2   2   8    36618.34    35740.02      289.70 o
  -1   2   8     3972.79     4256.17      115.32 o
   0   2   8      740.20      614.77      118.92 o
   1   2   8     1803.93     1786.26      147.03 o
   2   2   8     3001.65      695.49      156.44 o
   3   2   8     3127.90     3000.03      159.29 o
   4   2   8    12137.17    12784.23      231.40 o
   5   2   8     5321.79     6191.52      178.48 o
   6   2   8    22477.28    22781.63      303.49 o
   7   2   8      608.54      889.17      165.58 o
   8   2   8     9654.10     9663.56      183.46 o
   9   2   8     4669.68     4862.26      113.31 o
  10   2   8      442.98      517.99       83.65 o
 -15   3   8       56.69       23.45      131.41 <
 -14   3   8      151.06       89.95      169.04 <
 -13   3   8    10909.45    10647.39      203.21 o
 -12   3   8     2729.73     2869.22      171.01 o
 -11   3   8     1563.60     1599.65      179.11 o
 -10   3   8   107080.22   114798.65      627.09 o
  -9   3   8      243.75      334.97      155.35 <
  -8   3   8   153784.33   161903.97      686.04 o
  -7   3   8    42158.71    43713.00      348.83 o
  -6   3   8    69074.34    72888.71      432.08 o
  -5   3   8     8008.36     7183.64      161.03 o
  -4   3   8    12631.53    13182.67      188.56 o
  -3   3   8      811.68      262.27      128.22 o
  -2   3   8     5261.02     4417.74      147.75 o
  -1   3   8    17658.60    18015.43      231.63 o
   0   3   8    34697.96    37854.56      338.41 o
   1   3   8    63263.31    64526.24      451.41 o
   2   3   8      427.85        5.79      149.25 o
   3   3   8   125076.62   131111.16      696.55 o
   4   3   8     4796.17     5019.73      162.66 o
   5   3   8    10658.43    10932.15      216.04 o
   6   3   8      817.29      805.48      152.12 o
   7   3   8     5435.28     5816.08      148.57 o
   8   3   8     4768.00     5283.67      128.60 o
   9   3   8      463.73      673.03      110.90 o
  10   3   8     1661.18     1899.11       79.60 o
 -15   4   8     9073.84     8444.91      140.56 o
 -14   4   8    15732.41    14265.64      192.83 o
 -13   4   8     5031.50     4997.28      171.54 o
 -12   4   8    16790.27    17140.30      239.87 o
 -11   4   8    12626.79    12549.09      219.80 o
 -10   4   8    27868.06    29271.12      320.46 o
  -9   4   8      712.66      447.17      155.40 o
  -8   4   8     1941.02     2358.28      145.22 o
  -7   4   8    18851.23    18573.29      246.94 o
  -6   4   8    17651.87    18848.43      235.03 o
  -5   4   8     5708.54     6691.79      143.53 o
  -4   4   8   119358.30   124789.02      598.91 o
  -3   4   8      378.31      241.31      132.36 o
  -2   4   8     1295.67     1423.48      142.42 o
  -1   4   8    35065.90    36734.12      359.29 o
   0   4   8     2424.13     2072.52      139.01 o
   1   4   8    19382.27    19854.65      267.12 o
   2   4   8    21206.17    24151.21      293.99 o
   3   4   8     9372.11    10113.64      206.26 o
   4   4   8    24064.02    24651.31      310.48 o
   5   4   8    13855.85    15060.66      229.46 o
   6   4   8     4635.47     5040.36      142.20 o
   7   4   8    18296.95    19287.67      230.89 o
   8   4   8     4293.66     4271.37      106.53 o
 -14   5   8     4017.17     3827.83      123.75 o
 -13   5   8    15646.69    15453.44      194.31 o
 -12   5   8     9062.25     8970.88      170.89 o
 -11   5   8     5486.45     5237.77      167.57 o
 -10   5   8     1058.82      856.94      175.63 o
  -9   5   8      474.88      423.39      161.04 o
  -8   5   8     3681.84     3331.10      155.80 o
  -7   5   8     7255.73     8026.66      173.83 o
  -6   5   8      928.15      717.95      139.08 o
  -5   5   8    14947.94    15905.26      226.89 o
  -4   5   8     1466.97     1595.46      138.45 o
  -3   5   8     2742.96     3740.50      140.11 o
  -2   5   8    34853.25    35549.75      359.77 o
  -1   5   8     3613.59     3720.74      148.17 o
   0   5   8       46.78        8.29      142.45 <
   1   5   8    11387.29    12537.79      218.37 o
   2   5   8     2037.63     1855.72      164.89 o
   3   5   8    39379.31    43915.55      382.69 o
   4   5   8     3837.52     4100.41      138.89 o
   5   5   8     5575.06     5782.39      141.60 o
   6   5   8     7649.04     7525.54      143.27 o
   7   5   8      447.30      604.10      110.29 o
 -13   6   8     3680.55     3402.46      118.59 o
 -12   6   8    28436.95    28474.98      247.73 o
 -11   6   8     1256.71     1346.94      163.52 o
 -10   6   8    21189.91    20759.43      248.77 o
  -9   6   8    13387.84    13629.68      210.08 o
  -8   6   8     1185.71      945.29      161.09 o
  -7   6   8      199.21      150.14      168.61 <
  -6   6   8    59714.88    59787.99      428.32 o
  -5   6   8      233.93      233.36      152.02 <
  -4   6   8    45252.35    46534.73      379.53 o
  -3   6   8    19974.38    21344.67      275.89 o
  -2   6   8    28068.04    29186.85      324.45 o
  -1   6   8    11930.21    12284.80      223.44 o
   0   6   8     1020.09     1021.25      149.85 o
   1   6   8      470.03      506.31      159.28 o
   2   6   8      270.02      191.54      158.32 <
   3   6   8     1345.55     1404.74      146.31 o
   4   6   8     1056.26      937.13      123.73 o
   5   6   8    20778.54    20808.22      228.99 o
   6   6   8      928.49      908.90      120.20 o
 -11   7   8     8498.21     8676.59      126.39 o
 -10   7   8      713.12      676.85      111.13 o
  -9   7   8      322.93      233.67      133.53 o
  -8   7   8     6714.45     7296.54      161.14 o
  -7   7   8    15365.35    15992.34      217.70 o
  -6   7   8      925.18     1028.32      151.83 o
  -5   7   8    31023.60    32045.86      307.16 o
  -4   7   8    36453.67    37533.27      349.04 o
  -3   7   8      674.12      797.73      159.40 o
  -2   7   8    40747.36    40769.48      361.80 o
  -1   7   8       83.57      126.49      147.07 <
   0   7   8    66851.85    66433.05      464.14 o
   1   7   8      115.64       54.92      141.45 <
   2   7   8     5497.84     5747.96      138.78 o
   3   7   8     5173.66     4551.92      129.96 o
   4   7   8     9155.59     8701.70      139.17 o
   5   7   8       32.94       23.96      105.18 <
  -9   8   8    53085.30    50104.95      293.47 o
  -8   8   8     3595.77     3643.95      104.93 o
  -7   8   8     7476.64     7058.12      126.81 o
  -6   8   8       46.89        5.48      108.15 <
  -5   8   8    41854.76    43747.74      307.34 o
  -4   8   8     2205.84     2262.87      144.89 o
  -3   8   8    16900.73    16869.68      215.18 o
  -2   8   8       35.65       53.83      145.53 <
  -1   8   8     7091.39     7810.91      147.31 o
   0   8   8    44763.22    44502.88      316.43 o
   1   8   8      146.34      142.70      107.59 <
   2   8   8     8038.36     7357.50      124.23 o
   3   8   8       11.96        1.25       78.70 <
  -5   9   8      525.80      653.24      100.32 o
  -4   9   8     6883.96     8014.07      104.70 o
  -3   9   8       13.96        0.18       78.75 <
  -2   9   8     5228.20     6568.26       84.77 o
  -1   9   8    10950.60    13303.87      115.58 o
   0   9   8     2171.05     2655.91       79.72 o
 -15   1   9    44931.80    42485.00      309.02 o
 -14   1   9      159.58      207.96      166.61 <
 -13   1   9     5122.37     5092.35      185.41 o
 -12   1   9     3403.50     3537.05      179.19 o
 -11   1   9      271.79      192.18      183.44 <
 -10   1   9     6561.01     7088.60      190.66 o
  -9   1   9     8266.66     7873.25      204.65 o
  -8   1   9    18910.79    18638.08      231.28 o
  -7   1   9   130307.71   130648.05      579.94 o
  -6   1   9   115387.89   114910.09      516.09 o
  -5   1   9    24176.70    24635.20      236.64 o
  -4   1   9    78706.80    78223.09      414.46 o
  -3   1   9      224.51        7.64       97.95 o
  -2   1   9     2033.50     1975.91      103.47 o
  -1   1   9    34155.83    30204.53      281.03 o
   0   1   9      476.97      237.55      128.57 o
   1   1   9    21644.05    18393.38      246.65 o
   2   1   9    15916.54    15780.89      226.05 o
   3   1   9     5189.57     4822.50      155.47 o
   4   1   9    49389.53    48557.84      436.73 o
   5   1   9     7214.96     7673.06      181.69 o
   6   1   9     7532.54     6913.38      175.55 o
   7   1   9      231.95      190.85      137.70 <
   8   1   9     2849.40     3120.90      153.38 o
 -15   2   9    18854.00    17987.42      198.49 o
 -14   2   9     3309.25     3234.17      176.43 o
 -13   2   9    40826.04    37494.00      358.00 o
 -12   2   9      760.83     1005.92      184.77 o
 -11   2   9    29399.72    27451.30      345.00 o
 -10   2   9      232.86      157.30      184.33 <
  -9   2   9    17637.66    17778.64      251.43 o
  -8   2   9     2775.07     3275.07      140.04 o
  -7   2   9      144.22      182.48      133.31 <
  -6   2   9      584.74      229.38      137.51 o
  -5   2   9      334.93      359.17      135.93 o
  -4   2   9     4519.34     4632.36      150.57 o
  -3   2   9      517.02       50.37      109.68 o
  -2   2   9   120856.45   123110.14      569.63 o
  -1   2   9     4080.13     3683.37      131.42 o
   0   2   9    63100.90    61907.37      428.64 o
   1   2   9     3278.69     3328.90      146.27 o
   2   2   9     9001.60     8760.75      186.70 o
   3   2   9     9942.80     9403.88      201.12 o
   4   2   9      333.96      353.81      167.91 o
   5   2   9     3797.02     3971.75      166.78 o
   6   2   9    52515.60    53626.32      442.14 o
   7   2   9     1693.61     2068.53      132.67 o
   8   2   9     1300.72      897.98      139.08 o
 -15   3   9      599.97      628.52      123.59 o
 -14   3   9    12301.29    11518.08      187.94 o
 -13   3   9      224.37      300.12      168.99 <
 -12   3   9    29746.79    28979.91      320.88 o
 -11   3   9    75005.41    76742.07      506.62 o
 -10   3   9    32207.35    33800.76      342.87 o
  -9   3   9     3164.53     3737.55      171.61 o
  -8   3   9     2710.80     3050.35      132.81 o
  -7   3   9     2079.00     2219.08      131.63 o
  -6   3   9     3107.50     3049.83      136.18 o
  -5   3   9    78199.82    77252.24      474.70 o
  -4   3   9    18552.13    18523.74      239.05 o
  -3   3   9    35954.48    35567.32      333.86 o
  -2   3   9      702.72      167.81      140.96 o
  -1   3   9    12387.67    12207.98      214.60 o
   0   3   9      216.47      143.68      146.66 <
   1   3   9    20829.30    20203.22      275.69 o
   2   3   9      302.40       54.16      152.30 o
   3   3   9     2987.99     3129.34      145.43 o
   4   3   9    11280.00    11603.17      221.10 o
   5   3   9      616.49      647.49      146.82 o
   6   3   9    41983.20    42618.68      371.94 o
   7   3   9       95.23       27.53      175.41 <
   8   3   9     2420.40     2159.45      124.84 o
 -14   4   9     5377.25     5195.38      124.04 o
 -13   4   9    73247.38    67739.50      453.46 o
 -12   4   9    33293.65    31366.85      331.02 o
 -11   4   9    62107.40    58840.60      449.37 o
 -10   4   9      468.66      552.26      200.01 o
  -9   4   9    48239.14    50934.11      403.99 o
  -8   4   9     2367.53     2517.70      130.88 o
  -7   4   9    20255.04    21081.05      260.66 o
  -6   4   9     1077.40     1073.37      134.76 o
  -5   4   9      163.38      254.00      135.36 <
  -4   4   9   118843.30   124179.67      634.12 o
  -3   4   9     3787.91     3436.76      140.02 o
  -2   4   9    64666.86    66039.73      483.06 o
  -1   4   9      391.14      676.18      150.51 o
   0   4   9    62307.07    67560.30      473.92 o
   1   4   9    17023.63    20064.34      257.52 o
   2   4   9    22788.12    23930.18      305.33 o
   3   4   9     1479.92     1387.99      158.74 o
   4   4   9      999.59     1282.77      136.67 o
   5   4   9    15258.88    16037.13      222.43 o
   6   4   9      219.27       27.30      119.38 <
   7   4   9    21836.53    23017.58      209.20 o
 -13   5   9    12521.95    11344.31      172.44 o
 -12   5   9      144.76      141.06      159.00 <
 -11   5   9    17635.40    17241.20      245.42 o
 -10   5   9     6089.89     5929.83      176.48 o
  -9   5   9    24425.20    24487.29      284.86 o
  -8   5   9    33428.97    32867.35      328.66 o
  -7   5   9    10737.31    11621.91      194.48 o
  -6   5   9    14836.73    14864.02      233.53 o
  -5   5   9     7927.71     7239.05      173.23 o
  -4   5   9    58109.18    60075.49      455.97 o
  -3   5   9      541.49      312.97      146.60 o
  -2   5   9     2333.23     2749.55      144.91 o
  -1   5   9     8544.00     9179.88      186.89 o
   0   5   9    25984.16    26715.20      321.31 o
   1   5   9     9896.00    12773.36      203.42 o
   2   5   9    30254.39    32262.88      331.61 o
   3   5   9    14941.88    15028.82      224.30 o
   4   5   9    14479.96    14610.46      202.05 o
   5   5   9    21441.24    22911.22      233.77 o
   6   5   9      553.80      695.67      112.34 o
 -12   6   9      246.49      400.89       78.88 o
 -11   6   9     3968.40     3716.79      117.25 o
 -10   6   9     1011.22      902.49      121.36 o
  -9   6   9     7412.12     7703.67      161.72 o
  -8   6   9     5709.24     5711.58      149.00 o
  -7   6   9     6968.04     6804.71      162.31 o
  -6   6   9    19584.95    18616.53      250.92 o
  -5   6   9    22595.50    21603.88      274.48 o
  -4   6   9    15954.17    16092.64      232.14 o
  -3   6   9     2464.28     2808.78      143.87 o
  -2   6   9     5307.05     6253.63      157.77 o
  -1   6   9       24.96        1.78      159.56 <
   0   6   9      249.39      345.87      146.06 <
   1   6   9     7202.48     8178.62      167.11 o
   2   6   9      200.21      232.14      134.02 <
   3   6   9    13355.92    13155.56      181.94 o
   4   6   9     5554.40     5789.44      123.17 o
   5   6   9      434.66      266.79      118.22 o
 -11   7   9     1384.22     1566.26       89.43 o
 -10   7   9    13318.90    15368.81      154.07 o
  -9   7   9       50.62      187.56       99.71 <
  -8   7   9    18041.58    17804.11      200.64 o
  -7   7   9     8605.93     8912.39      153.81 o
  -6   7   9     8263.04     8260.08      165.58 o
  -5   7   9     5714.03     5568.10      153.80 o
  -4   7   9    12481.62    13474.60      207.49 o
  -3   7   9     8313.92     8498.75      181.19 o
  -2   7   9       40.44       20.66      128.42 <
  -1   7   9       83.41       67.80     1946.45 <
   0   7   9      949.47     1035.97      139.92 o
   1   7   9     4275.24     4449.07      138.57 o
   2   7   9    11047.69    11674.34      154.19 o
   3   7   9     4836.08     4585.38      106.66 o
   4   7   9     3661.23     3335.90       79.67 o
  -8   8   9     6551.03    10350.90      103.39 o
  -7   8   9     2698.70     4521.07       80.73 o
  -6   8   9     3823.39     3677.38      115.58 o
  -5   8   9     8537.18     9105.85      156.60 o
  -4   8   9     4084.69     4084.01      157.12 o
  -3   8   9     6598.98     6620.42      152.13 o
  -2   8   9      352.97      308.72      129.76 o
  -1   8   9    11978.27    13184.48      158.34 o
   0   8   9     6022.81     6260.36      108.38 o
   1   8   9     4138.10     4495.06      101.59 o
   2   8   9      234.52      410.88       62.33 o
 -15   0  10     5359.83     4915.25       99.39 o
 -14   0  10      734.55      697.26      176.49 o
 -13   0  10    12381.53    12069.96      211.59 o
 -12   0  10    68651.55    65197.08      493.87 o
 -11   0  10   115257.00   116738.69      625.47 o
 -10   0  10    15505.50    17372.06      239.14 o
  -9   0  10    40184.67    39847.21      358.64 o
  -8   0  10    41254.32    41079.81      338.44 o
  -7   0  10    35139.50    33737.90      301.34 o
  -6   0  10    16955.00    17775.05      208.62 o
  -5   0  10    10955.52    10961.07      173.82 o
  -4   0  10     8440.67     7955.99      152.80 o
  -3   0  10    38858.52    36452.93      314.68 o
  -2   0  10    18419.33    11907.62      208.97 o
  -1   0  10   100468.12   100404.66      496.20 o
   0   0  10    89862.52    86900.50      482.55 o
   1   0  10    61979.83    55889.42      444.70 o
   2   0  10   139614.50   131881.59      690.72 o
   3   0  10      130.39       85.78      128.51 <
   4   0  10    63143.60    62537.85      472.65 o
   5   0  10     2343.53     2804.59      132.95 o
   6   0  10    10606.50    10259.95      177.41 o
   7   0  10     1083.68     1144.44       96.47 o
   8   0  10     5929.61     6878.98      112.84 o
 -15   1  10     1365.28     2306.10       85.12 o
 -14   1  10     3622.53     3859.54      177.78 o
 -13   1  10     3695.54     4283.64      184.90 o
 -12   1  10      688.62      681.45      202.92 o
 -11   1  10     3404.61     3652.80      218.44 o
 -10   1  10     2495.12     2143.74      173.66 o
  -9   1  10    24686.60    25683.49      278.28 o
  -8   1  10     6509.17     6313.08      144.01 o
  -7   1  10    81224.77    79485.09      467.97 o
  -6   1  10    11305.32    11540.15      175.49 o
  -5   1  10    75344.50    74096.00      433.54 o
  -4   1  10     4571.97     4773.43      115.15 o
  -3   1  10    30728.88    30929.25      276.03 o
  -2   1  10    23833.78    24116.22      248.39 o
  -1   1  10     2093.22     2201.70      108.37 o
   0   1  10     2639.01     2558.97      119.56 o
   1   1  10     2765.52     2748.51      116.62 o
   2   1  10     8001.68     7769.35      170.72 o
   3   1  10     3332.95     3109.88      167.17 o
   4   1  10     1805.24     1810.95      160.58 o
   5   1  10       -8.30       21.43      141.65 <
   6   1  10    19820.53    19909.30      238.12 o
   7   1  10      994.57     1052.63      127.16 o
 -15   2  10       90.30       86.91       81.35 <
 -14   2  10      121.75       55.92      187.72 <
 -13   2  10     5957.04     6340.18      206.65 o
 -12   2  10     9843.06    10302.09      223.48 o
 -11   2  10    25085.97    24894.52      295.95 o
 -10   2  10     6382.78     6592.97      202.39 o
  -9   2  10    19292.97    18376.29      264.95 o
  -8   2  10     3142.86     3538.90      152.46 o
  -7   2  10     3521.94     3780.15      158.64 o
  -6   2  10      203.53      194.31      116.96 <
  -5   2  10     2151.26     2021.10       92.87 o
  -4   2  10    14620.57    14853.16      213.30 o
  -3   2  10    14806.69    14626.07      212.92 o
  -2   2  10      736.91      497.51      123.75 o
  -1   2  10    61853.90    60808.72      440.15 o
   0   2  10     8530.07     8019.10      175.71 o
   1   2  10      834.36     1020.34      140.78 o
   2   2  10    24386.33    24124.85      299.05 o
   3   2  10     5067.86     5517.26      157.33 o
   4   2  10      680.88      700.77      148.32 o
   5   2  10      102.05       57.84      143.67 <
   6   2  10    20913.50    21372.83      249.68 o
   7   2  10      862.76     1259.11      139.44 o
 -15   3  10     2609.30     3079.77       79.57 o
 -14   3  10    47828.86    42051.00      316.97 o
 -13   3  10    29726.90    27851.52      298.44 o
 -12   3  10      257.63      327.92      171.64 <
 -11   3  10    17779.03    15171.53      259.97 o
 -10   3  10      146.75       51.86      151.89 <
  -9   3  10    16872.68    18901.15      245.86 o
  -8   3  10     1182.25     1517.42      137.68 o
  -7   3  10    35620.57    37485.54      332.84 o
  -6   3  10     3749.67     3080.95      135.57 o
  -5   3  10   106562.44   108348.86      592.94 o
  -4   3  10     5897.96     5177.73      159.73 o
  -3   3  10    26031.68    29065.20      299.53 o
  -2   3  10    34054.00    32854.53      346.79 o
  -1   3  10      474.21      395.42      148.59 o
   0   3  10    13595.01    14117.89      224.55 o
   1   3  10     1297.31     1354.31      170.31 o
   2   3  10     3828.34     3727.76      162.25 o
   3   3  10      310.54      302.36      149.33 o
   4   3  10    16914.07    17846.08      245.53 o
   5   3  10     1421.79     1081.14      141.36 o
   6   3  10    46554.35    46783.31      344.42 o
   7   3  10     1267.86     1258.31       93.67 o
 -14   4  10     5597.87     5627.29      132.12 o
 -13   4  10     1220.97     1532.76      157.60 o
 -12   4  10     9829.45     9583.51      177.89 o
 -11   4  10    12607.68    12748.99      205.42 o
 -10   4  10     1461.82     1652.54      163.06 o
  -9   4  10     4429.26     4707.91      147.47 o
  -8   4  10     1913.09     1830.46      134.44 o
  -7   4  10    30859.30    31378.98      320.71 o
  -6   4  10     1304.87     1716.51      141.24 o
  -5   4  10     4433.33     4389.94      146.63 o
  -4   4  10     7161.98     6349.00      167.22 o
  -3   4  10    22113.88    22404.85      282.74 o
  -2   4  10      591.82      437.11      141.52 o
  -1   4  10    10879.95    12107.38      209.38 o
   0   4  10     4056.48     4247.16      154.84 o
   1   4  10     2256.04     2288.26      161.81 o
   2   4  10    21453.00    21979.73      287.85 o
   3   4  10      346.19      421.92      138.67 o
   4   4  10    18731.24    20079.89      236.47 o
   5   4  10     6902.07     7804.37      143.05 o
   6   4  10      280.93       13.73      115.61 o
 -13   5  10     2113.25     2080.92      122.82 o
 -12   5  10     2782.80     2699.65      119.55 o
 -11   5  10      127.77      123.64      116.20 <
 -10   5  10    17400.80    16319.25      234.30 o
  -9   5  10      849.18      818.84      147.73 o
  -8   5  10    20185.38    20046.95      251.43 o
  -7   5  10      926.66     1347.62      146.05 o
  -6   5  10      232.29      229.46      145.39 <
  -5   5  10     2018.43     1846.48      138.97 o
  -4   5  10      246.51      330.39      143.15 <
  -3   5  10    11786.74    13187.65      211.68 o
  -2   5  10      464.48      381.60      139.17 o
  -1   5  10     6881.87     7304.04      167.48 o
   0   5  10      188.82      140.98      142.78 <
   1   5  10     3767.95     4044.89      131.64 o
   2   5  10      404.20      670.53      149.96 o
   3   5  10     5452.48     5951.00      129.77 o
   4   5  10     9465.21     9944.15      149.82 o
   5   5  10       95.50       50.09      111.72 <
 -11   6  10    13517.55    15067.90      162.50 o
 -10   6  10       97.07      171.06      110.03 <
  -9   6  10    54213.12    51658.36      359.04 o
  -8   6  10      808.69      900.27      168.64 o
  -7   6  10    10970.38    10675.37      176.77 o
  -6   6  10     3145.67     2958.56      152.02 o
  -5   6  10     1355.49     1285.49      142.99 o
  -4   6  10      426.23      556.63      139.23 o
  -3   6  10     4755.96     5357.77      145.96 o
  -2   6  10     1849.84     2042.20      138.97 o
  -1   6  10     9045.46     9438.11      178.62 o
   0   6  10    15906.00    14928.83      217.60 o
   1   6  10      325.98      292.64      128.01 o
   2   6  10     5657.12     5660.42      137.07 o
   3   6  10     1226.91     1205.60      111.17 o
 -10   7  10     3346.55     3632.28       87.74 o
  -9   7  10      644.05      785.41       91.38 o
  -8   7  10     6520.44     6324.81      127.38 o
  -7   7  10       60.94       93.31      130.10 <
  -6   7  10     2463.63     2394.20      144.46 o
  -5   7  10     4206.60     4530.60      164.78 o
  -4   7  10    13687.55    15011.69      222.35 o
  -3   7  10      385.24      410.23      145.16 o
  -2   7  10    19814.55    17997.67      220.53 o
  -1   7  10     9323.77    10035.01      154.22 o
   0   7  10     8898.20     8304.79      143.32 o
   1   7  10    20205.85    19041.96      195.41 o
   2   7  10     2738.91     3461.51       68.98 o
  -7   8  10     2215.78     2466.19       93.44 o
  -6   8  10    23674.80    25141.18      195.35 o
  -5   8  10      532.81      682.35       98.65 o
  -4   8  10    35095.65    33678.19      235.26 o
  -3   8  10     1166.20     1426.13      116.55 o
  -2   8  10    48310.55    63184.12      269.03 o
  -1   8  10     1678.66     2440.40       68.23 o
   0   8  10     2222.29     4036.56       61.52 o
 -15   1  11      940.88      852.51       79.17 o
 -14   1  11    46688.65    45523.00      303.60 o
 -13   1  11     4220.00     3870.74      179.95 o
 -12   1  11    49824.87    48327.81      379.40 o
 -11   1  11     8789.83    10060.35      182.95 o
 -10   1  11    48152.20    48414.38      383.80 o
  -9   1  11    15961.26    16190.14      222.37 o
  -8   1  11      258.25      234.19      111.55 o
  -7   1  11      334.09      107.90      113.21 o
  -6   1  11     8883.26     8973.69      162.13 o
  -5   1  11   109522.55   105875.19      542.21 o
  -4   1  11    22001.39    21254.10      246.02 o
  -3   1  11    98179.30    95209.57      521.00 o
  -2   1  11    14244.15    13892.89      206.52 o
  -1   1  11    49213.73    48303.84      386.50 o
   0   1  11    15433.22    15272.90      223.13 o
   1   1  11    43596.91    40383.79      377.27 o
   2   1  11     1102.14      788.02      129.60 o
   3   1  11      553.92      521.95      136.84 o
   4   1  11       87.63       21.94      124.52 <
   5   1  11    13375.20    13098.91      188.63 o
   6   1  11     5980.82     5700.79      140.68 o
 -14   2  11     2974.00     3935.55       85.10 o
 -13   2  11      530.34      603.68      167.58 o
 -12   2  11       60.64       21.22      156.02 <
 -11   2  11    12119.55    13705.97      200.51 o
 -10   2  11    15872.05    15100.43      225.04 o
  -9   2  11      120.79        4.73      110.43 <
  -8   2  11   112996.63   110656.71      578.71 o
  -7   2  11    16918.18    17306.86      231.05 o
  -6   2  11    13710.98    12882.00      212.79 o
  -5   2  11    62300.40    63836.57      439.03 o
  -4   2  11    57165.04    57932.09      426.19 o
  -3   2  11    24015.09    22765.52      281.65 o
  -2   2  11      497.40       36.45      114.91 o
  -1   2  11     1173.71      988.10      119.53 o
   0   2  11    17398.26    15738.40      246.26 o
   1   2  11    70192.38    71782.66      495.37 o
   2   2  11      948.83      289.05      156.36 o
   3   2  11    58004.60    57758.22      464.42 o
   4   2  11     3744.80     3998.09      132.07 o
   5   2  11     9002.93     8433.45      158.97 o
   6   2  11    19863.25    18664.23      193.58 o
 -14   3  11       51.77       10.16       80.56 <
 -13   3  11      142.66      192.10      200.42 <
 -12   3  11     2002.34     2008.16      187.38 o
 -11   3  11    22216.96    20736.76      291.85 o
 -10   3  11    12871.33    13247.73      216.64 o
  -9   3  11    10535.87    10983.45      193.78 o
  -8   3  11     3689.92     3732.60      148.64 o
  -7   3  11    18175.35    17946.79      241.11 o
  -6   3  11     2740.44     2912.44      143.58 o
  -5   3  11    40318.73    39502.73      362.79 o
  -4   3  11      150.18       33.57      142.78 <
  -3   3  11     5491.30     5871.51      161.39 o
  -2   3  11      345.55      314.08      135.65 o
  -1   3  11      647.42      570.48      141.76 o
   0   3  11     2833.33     3345.62      153.23 o
   1   3  11     5809.83     6978.40      166.04 o
   2   3  11     1636.39     1341.23      153.57 o
   3   3  11     5167.60     5503.18      162.89 o
   4   3  11    10055.10    10993.96      189.46 o
   5   3  11     5587.03     6307.27      144.01 o
   6   3  11    14979.30    15203.68      160.88 o
 -13   4  11    12489.60    11685.56      140.21 o
 -12   4  11    10201.03    10139.46      174.46 o
 -11   4  11     2697.31     2502.38      139.69 o
 -10   4  11    54257.35    49844.79      432.43 o
  -9   4  11    15360.92    15376.36      218.89 o
  -8   4  11    52361.00    52708.70      401.87 o
  -7   4  11     6633.97     6699.47      160.39 o
  -6   4  11    34296.54    34073.04      349.82 o
  -5   4  11    11793.12    11234.37      206.31 o
  -4   4  11     8998.12     8301.55      184.88 o
  -3   4  11      161.45      173.04      125.71 <
  -2   4  11     3365.36     3987.83      143.76 o
  -1   4  11     5732.17     6316.84      161.91 o
   0   4  11      127.32       36.09      147.04 <
   1   4  11    32762.68    36200.18      328.69 o
   2   4  11    13013.58    14613.41      205.70 o
   3   4  11    38229.78    38825.23      311.79 o
   4   4  11       74.65       10.95      124.19 <
   5   4  11    10750.50    10472.83      138.06 o
 -12   5  11    47213.75    42836.59      280.40 o
 -11   5  11     2594.69     2496.80      130.35 o
 -10   5  11     8747.99     8522.58      149.93 o
  -9   5  11    26241.16    24268.49      263.35 o
  -8   5  11      923.45      687.94      137.33 o
  -7   5  11     1946.01     2115.31      139.43 o
  -6   5  11    14776.61    15201.02      219.00 o
  -5   5  11     1683.28     1619.32      144.21 o
  -4   5  11     5993.19     6261.04      162.32 o
  -3   5  11     4434.93     4851.02      149.85 o
  -2   5  11    29547.82    30894.58      311.85 o
  -1   5  11    42380.53    44872.07      367.45 o
   0   5  11      226.87      187.89      143.47 <
   1   5  11     5498.69     5680.00      132.82 o
   2   5  11     3896.41     3718.34      118.05 o
   3   5  11      291.94      335.50      116.06 o
   4   5  11     1086.44     1037.89       84.51 o
 -10   6  11       53.35       13.19      125.25 <
  -9   6  11     6301.94     5589.86      124.63 o
  -8   6  11      627.57      546.92      152.51 o
  -7   6  11      225.06      240.12      149.29 <
  -6   6  11       68.64       23.30      124.32 <
  -5   6  11    26011.38    27072.04      269.71 o
  -4   6  11     5037.55     5458.81      146.95 o
  -3   6  11    15042.90    15913.06      204.53 o
  -2   6  11    42099.82    40634.10      335.74 o
  -1   6  11     4426.65     3865.22      141.30 o
   0   6  11    36540.58    34528.41      274.28 o
   1   6  11      506.62      627.46      111.37 o
   2   6  11     6667.67     8952.12       96.34 o
  -8   7  11    10050.74    14320.50      126.66 o
  -7   7  11     9341.48    12674.18      131.27 o
  -6   7  11      288.69      433.95       88.10 o
  -5   7  11      207.31      348.04      134.75 <
  -4   7  11     2863.81     2599.66      154.42 o
  -3   7  11     1644.52     1794.62      164.87 o
  -2   7  11     5319.38     5366.58      139.31 o
  -1   7  11    15504.30    15397.28      163.56 o
   0   7  11     2519.22     3603.36       67.79 o
 -14   0  12     1434.08     1340.33       91.08 o
 -13   0  12    31035.50    32056.10      258.24 o
 -12   0  12      836.14      757.86      118.13 o
 -11   0  12     2969.51     2861.57      179.09 o
 -10   0  12     8118.69     7874.30      162.72 o
  -9   0  12    14036.30    14454.25      197.92 o
  -8   0  12      488.48      395.52      121.16 o
  -7   0  12    79314.95    78032.90      454.56 o
  -6   0  12    29549.58    28714.12      277.80 o
  -5   0  12   129736.99   129495.52      557.40 o
  -4   0  12    17164.78    17874.92      212.15 o
  -3   0  12    17888.12    16073.42      218.24 o
  -2   0  12    20593.94    18927.61      229.15 o
  -1   0  12     7219.85     7202.22      148.00 o
   0   0  12     1153.64       98.34      101.23 o
   1   0  12     1034.68        1.59      119.76 o
   2   0  12      409.41      472.23      135.64 o
   3   0  12    11120.30    10943.37      186.03 o
   4   0  12    24930.00    22577.04      243.99 o
   5   0  12    17464.80    18330.45      170.73 o
 -14   1  12      257.89      246.87       90.23 o
 -13   1  12     6090.92     5748.36      119.76 o
 -12   1  12      595.41      828.78      185.35 o
 -11   1  12    12684.30    12662.71      194.88 o
 -10   1  12      163.21       83.02      131.09 <
  -9   1  12     6357.59     6268.39      147.77 o
  -8   1  12     9622.38     9394.53      165.81 o
  -7   1  12      654.58      440.27      105.14 o
  -6   1  12    10862.10    11186.47      170.67 o
  -5   1  12     6583.82     6852.92      136.06 o
  -4   1  12     5531.88     5247.73      128.13 o
  -3   1  12     1520.06     1402.03       93.00 o
  -2   1  12     5826.58     6730.77      137.68 o
  -1   1  12     3155.78     3270.13      117.49 o
   0   1  12    11440.97    11577.80      190.28 o
   1   1  12     1606.05     1105.80      123.55 o
   2   1  12     5097.68     4851.26      141.80 o
   3   1  12     1180.00     1282.96      134.06 o
   4   1  12     4382.11     4714.33      147.09 o
   5   1  12     1527.53     1586.88       86.86 o
 -14   2  12      705.81      975.31       88.35 o
 -13   2  12     4956.92     5556.21      102.09 o
 -12   2  12    17490.90    15997.15      227.83 o
 -11   2  12     6254.87     6213.14      192.96 o
 -10   2  12    13344.72    12204.95      207.16 o
  -9   2  12     3231.78     3345.82      116.46 o
  -8   2  12    14521.18    14596.76      203.68 o
  -7   2  12     3333.18     3381.14      113.57 o
  -6   2  12     5826.05     5746.70      141.31 o
  -5   2  12      166.18       26.76      103.04 <
  -4   2  12     6068.84     6084.35      147.69 o
  -3   2  12       96.61        7.85      108.17 <
  -2   2  12     7376.04     7227.67      162.11 o
  -1   2  12       47.77       25.22      102.11 <
   0   2  12     1788.35     1830.18      111.37 o
   1   2  12     6125.74     6734.31      149.40 o
   2   2  12     1078.46     1285.30      131.68 o
   3   2  12     1481.44     1559.00      124.07 o
   4   2  12       61.21       48.92      120.47 <
   5   2  12      126.48       73.98       78.36 <
 -13   3  12    40011.80    35575.96      238.55 o
 -12   3  12     8338.05     8073.34      140.81 o
 -11   3  12    52128.80    48164.55      343.50 o
 -10   3  12    20774.62    19086.57      238.63 o
  -9   3  12    41798.77    40884.81      345.71 o
  -8   3  12    27747.60    25688.79      293.94 o
  -7   3  12    12587.77    12766.21      198.97 o
  -6   3  12     5316.00     5699.82      137.95 o
  -5   3  12      829.80      892.99      112.58 o
  -4   3  12     8170.03     8849.69      168.48 o
  -3   3  12      736.89      114.33      118.35 o
  -2   3  12    15451.64    16552.12      228.34 o
  -1   3  12     1111.98      937.47      127.43 o
   0   3  12     9739.78     9579.76      184.06 o
   1   3  12     2317.57     2605.48      120.12 o
   2   3  12    21710.38    23580.09      254.51 o
   3   3  12    12217.72    12920.53      172.44 o
   4   3  12     6272.52     5623.44      123.59 o
   5   3  12     2328.86     2751.25       66.13 o
 -12   4  12    14907.30    14275.80      140.01 o
 -11   4  12     3334.13     3159.02      182.81 o
 -10   4  12    28463.55    25917.88      280.96 o
  -9   4  12    12875.16    12727.37      192.42 o
  -8   4  12      412.86      386.99      142.57 o
  -7   4  12    29804.72    29480.16      307.29 o
  -6   4  12    23023.70    22741.46      277.02 o
  -5   4  12     4725.73     5362.35      146.66 o
  -4   4  12    22131.00    21668.04      258.72 o
  -3   4  12      725.65      418.38      134.31 o
  -2   4  12     5788.09     6227.56      152.77 o
  -1   4  12    14252.74    15024.64      211.16 o
   0   4  12     2189.26     2105.37      133.80 o
   1   4  12     8048.29     8555.19      166.26 o
   2   4  12    13230.96    13626.98      177.38 o
   3   4  12       66.79       27.98      103.60 <
   4   4  12     4039.60     3374.46       78.28 o
 -11   5  12     1613.59     2704.81       62.10 o
 -10   5  12      261.13      423.42       66.92 o
  -9   5  12    15914.65    13305.92      189.64 o
  -8   5  12      550.29      651.31      140.96 o
  -7   5  12    15646.81    15207.33      209.10 o
  -6   5  12     6074.58     6814.42      152.63 o
  -5   5  12    10697.24    10316.41      175.37 o
  -4   5  12     2610.48     2854.89      130.37 o
  -3   5  12     6642.53     6770.22      147.92 o
  -2   5  12    13463.70    14365.57      184.96 o
  -1   5  12      445.34      658.59      132.03 o
   0   5  12      445.35      367.31      113.00 o
   1   5  12     1820.96     1949.91      112.71 o
   2   5  12     5511.03     5408.70       91.59 o
  -9   6  12     6225.18     6358.66       93.89 o
  -8   6  12     6966.32     6609.08      119.69 o
  -7   6  12     1095.48      865.63      151.80 o
  -6   6  12    69459.24    69996.30      422.17 o
  -5   6  12     1232.11     1123.75      139.48 o
  -4   6  12    25577.36    24376.16      235.15 o
  -3   6  12       18.67        0.43      126.23 <
  -2   6  12    17738.05    15260.16      173.41 o
  -1   6  12      295.11      482.77      106.70 o
   0   6  12     4223.25     4615.16       99.78 o
 -13   1  13      513.10      638.23      107.52 o
 -12   1  13     5247.15     5818.21      101.93 o
 -11   1  13     9317.92     9274.29      142.54 o
 -10   1  13      443.25      596.67      145.96 o
  -9   1  13    42820.48    40188.68      319.15 o
  -8   1  13       84.60        5.63      106.44 <
  -7   1  13    20686.27    19757.21      231.99 o
  -6   1  13     2429.00     2418.60       93.47 o
  -5   1  13    81894.85    82550.02      465.36 o
  -4   1  13    10074.10    10288.96      168.73 o
  -3   1  13      680.49      723.09       86.96 o
  -2   1  13     6332.96     5650.74      137.73 o
  -1   1  13     4117.86     4093.12      122.99 o
   0   1  13    24656.41    24731.28      262.74 o
   1   1  13    20281.92    20091.20      236.17 o
   2   1  13    17441.53    16964.11      213.66 o
   3   1  13     6654.99     5422.88      119.39 o
   4   1  13    20937.30    20907.22      166.47 o
 -12   2  13     5739.46     6433.26      111.58 o
 -11   2  13    22245.65    21495.06      210.99 o
 -10   2  13     2104.22     2166.41      112.56 o
  -9   2  13    13523.36    12968.05      188.36 o
  -8   2  13      972.39      846.00       99.07 o
  -7   2  13     2444.98     2115.17       95.52 o
  -6   2  13      343.66      195.53       93.30 o
  -5   2  13    37136.28    35849.79      316.06 o
  -4   2  13    13771.75    12263.01      197.60 o
  -3   2  13    66815.72    64278.30      429.42 o
  -2   2  13    21579.51    21463.14      250.39 o
  -1   2  13    13022.15    13615.54      195.19 o
   0   2  13    15135.08    15122.29      206.41 o
   1   2  13      115.71      120.32      111.87 <
   2   2  13     2653.82     3247.85      123.02 o
   3   2  13      217.99      120.43       78.96 o
   4   2  13     5638.82     6339.08       86.93 o
 -12   3  13      131.11       78.81      108.07 <
 -11   3  13     1984.69     1789.71      149.18 o
 -10   3  13     3075.83     3254.31      126.76 o
  -9   3  13     4403.81     3669.35      128.52 o
  -8   3  13     1488.33     1518.31      106.60 o
  -7   3  13     4216.16     3909.94      112.09 o
  -6   3  13       60.06       46.58      112.56 <
  -5   3  13     1455.04     1338.97      115.77 o
  -4   3  13     4847.90     4616.14      133.07 o
  -3   3  13    14667.78    14350.22      201.38 o
  -2   3  13     1053.32     1286.29      104.22 o
  -1   3  13      175.72       86.42      118.03 <
   0   3  13      547.98      594.17      112.85 o
   1   3  13      973.57     1399.26      117.28 o
   2   3  13      -42.39       30.18       39.04 <
   3   3  13      282.90      427.39       74.24 o
 -10   4  13     1048.40     1201.14       79.66 o
  -9   4  13       46.52      108.98       59.37 <
  -8   4  13    25932.40    24539.90      242.37 o
  -7   4  13     2190.53     2206.42      132.52 o
  -6   4  13     1075.67      801.85      123.01 o
  -5   4  13    11787.13    10660.84      179.76 o
  -4   4  13     5058.50     4658.10      136.86 o
  -3   4  13    14074.11    14764.50      188.36 o
  -2   4  13    18930.62    19261.18      214.58 o
  -1   4  13     2826.83     3123.99      109.40 o
   0   4  13      399.63      519.94      113.77 o
   1   4  13     1896.07     1822.00       77.43 o
   2   4  13      242.48      184.76       73.34 o
  -9   5  13     4550.85     5027.04       88.99 o
  -7   5  13    16832.30    14521.93      204.54 o
  -6   5  13     4494.58     4299.75      143.88 o
  -5   5  13     1260.85     1036.69      128.99 o
  -4   5  13     6541.66     6556.42      135.57 o
  -3   5  13     3540.11     3292.89      101.32 o
  -2   5  13      542.43      400.89      105.57 o
  -1   5  13     6364.11     7040.63       98.61 o
  -6   6  13     6245.14    11911.05       88.43 o
  -5   6  13      173.03      454.93       68.53 o
 -11   0  14     2049.91     2205.36       75.20 o
 -10   0  14    45919.30    41289.59      315.90 o
  -9   0  14    29033.45    27335.83      254.29 o
  -8   0  14     6657.58     5369.27      129.00 o
  -7   0  14      936.64      777.12      108.94 o
  -6   0  14    38578.00    37891.79      282.05 o
  -5   0  14     5555.69     5090.92      127.08 o
  -4   0  14    57602.25    56788.51      392.19 o
  -3   0  14    23478.95    22783.06      252.11 o
  -2   0  14    12442.45    10588.06      184.76 o
  -1   0  14    40353.85    35399.90      322.92 o
   0   0  14     5064.85     3925.47      114.43 o
   1   0  14    30273.10    27258.83      230.06 o
 -11   1  14      176.89      157.15       88.40 o
 -10   1  14      568.53      342.36      142.16 o
  -9   1  14      313.17      282.55      130.27 o
  -8   1  14     6286.36     6262.01      132.72 o
  -7   1  14     1657.38     1424.43      103.54 o
  -6   1  14      327.19      195.12       94.68 o
  -5   1  14      293.11      285.43       95.59 o
  -4   1  14      983.94      926.03      104.15 o
  -3   1  14     4220.01     3993.69      117.90 o
  -2   1  14        6.88       11.40      111.94 <
  -1   1  14     2701.89     2341.72      119.56 o
   0   1  14    10295.67    10576.85      159.65 o
   1   1  14     2325.66     2455.76       86.89 o
   2   1  14      243.59      239.81       88.17 o
 -10   2  14    16445.20    23530.13      157.54 o
  -9   2  14     4434.27     3629.51      124.92 o
  -8   2  14     8369.97     8172.73      142.00 o
  -7   2  14      817.85      955.92      113.04 o
  -6   2  14      307.05      277.13       94.87 o
  -5   2  14    20360.12    19226.70      216.79 o
  -4   2  14     7117.68     5919.35      133.47 o
  -3   2  14     4046.48     4011.22      108.55 o
  -2   2  14      155.91        6.07      101.99 <
  -1   2  14    13290.73    13238.69      170.80 o
   0   2  14      335.14       48.36      107.46 o
   1   2  14     4770.81     5434.73       97.75 o
   2   2  14     1629.22     1699.43       72.35 o
 -11   3  14      579.41     1247.67       61.37 o
 -10   3  14    27823.00    35360.69      206.23 o
  -9   3  14     4154.72     3997.83       96.32 o
  -8   3  14    28000.78    24877.08      245.47 o
  -7   3  14    16715.65    15686.87      193.68 o
  -6   3  14    28218.94    26793.49      246.01 o
  -5   3  14     8994.42     8303.17      142.38 o
  -4   3  14     7268.50     6432.59      130.62 o
  -3   3  14    25593.02    25167.14      233.54 o
  -2   3  14     1226.66     1297.39      107.40 o
  -1   3  14      518.32      591.11       95.53 o
   0   3  14     3428.55     3377.43       82.40 o
   1   3  14     2875.45     2920.65       68.32 o
  -9   4  14     9046.24    10801.83      118.14 o
  -8   4  14     1552.84     1627.21       76.65 o
  -7   4  14     6946.83     8319.60      120.63 o
  -6   4  14     4352.70     4410.61      105.61 o
  -5   4  14     4457.67     4623.50      104.92 o
  -4   4  14     3240.71     3492.08      106.06 o
  -3   4  14      424.79      524.52       74.51 o
  -2   4  14     3378.43     4300.59       82.21 o
  -6   5  14     5745.21     6408.27       90.76 o
  -5   5  14     3836.93     5580.77       74.37 o
 -10   1  15     2119.53     1978.64       74.61 o
  -9   1  15      386.88      444.03       78.66 o
  -8   1  15     5090.57     4492.42      105.23 o
  -7   1  15       63.01       47.34       96.21 <
  -6   1  15     6064.01     5636.28      119.89 o
  -5   1  15      479.45      342.28       87.82 o
  -4   1  15    42542.40    37828.01      291.77 o
  -3   1  15     2879.61     2551.69       84.16 o
  -2   1  15    27057.30    25381.84      232.12 o
  -1   1  15       17.51       59.17      314.01 <
   0   1  15     8219.55     8193.60      107.79 o
  -9   2  15    26826.60    25478.77      215.66 o
  -8   2  15    63968.20    58616.88      346.32 o
  -7   2  15      366.16      247.43       85.34 o
  -6   2  15    32168.20    29050.83      250.02 o
  -5   2  15       74.40       20.89       75.46 <
  -4   2  15     4718.59     4545.45       99.72 o
  -3   2  15     1698.74     1608.64       73.46 o
  -2   2  15     4828.26     5031.17       94.51 o
  -1   2  15      475.18      382.74       73.57 o
  -8   3  15     6817.72     7526.86       97.66 o
  -7   3  15     1229.68     1039.03       81.95 o
  -6   3  15       66.29       50.00       77.05 <
  -5   3  15    21099.10    20597.34      191.03 o
  -4   3  15       89.90        7.65       74.57 <
  -3   3  15     3001.27     3075.22       75.06 o
